# Supplementary material for: catena-Poly[[trimethyl­tin(IV)]-μ-phenyl­seleninato-κ2 O:O′]
Source: Acta Crystallogr Sect E Struct Rep Online. 2011 Jan 12;67(Pt 2):m152. doi: 10.1107/S1600536810054243 (PMC3051585; doi:10.1107/S1600536810054243)
Supplement: Supplementary file 1 [file e-67-0m152-sup1.cif]

##############################################################################
###                                                                        ###
###        Electronic paper (Acta Crystallographica Section E)             ###
###                                                                        ###
##############################################################################
#                                                                            #
# This CIF contains the data in a paper accepted for publication in Acta     #
# Crystallographica Section E. It conforms to the requirements of Notes      #
# for Authors for Section E, and has been peer reviewed under the auspices   #
# of the IUCr Commission on Journals.                                        #
#                                                                            #
# Full details of the Crystallographic Information File format               #
# are given in the paper "The Crystallographic Information File (CIF):       #
# a New Standard Archive File for Crystallography" by S. R. Hall, F. H.      #
# Allen and I. D. Brown [Acta Cryst. (1991), A47, 655-685].                  #
#                                                                            #
# The current version of the core CIF dictionary is obtainable from          #
# ftp://ftp.iucr.org/pub/cif_core.dic. The current version number is 2.4.    #
#                                                                            #
# Software is freely available for graphical display of the structure(s) in  #
# this CIF.  For information consult the CIF home page http://www.iucr.org/  #
# cif/home.html                                                              #
#                                                                            #
# This file may be used for bona fide research purposes within the           #
# scientific community so long as proper attribution is given to the journal # 
# article from which it was obtained.                                        #
#                                                                            #
##############################################################################
                                             
data_I
_audit_creation_method     SHELXL-97
_chemical_name_systematic
;
<i>catena</i>-Poly[[trimethyltin(IV)]-\m-phenylseleninato-
\k^2^<i>O</i>:<i>O</i>']
;
_chemical_name_common     ?
_chemical_formula_moiety     'C9 H14 O2 Se Sn'
_chemical_formula_sum     'C9 H14 O2 Se Sn'
_chemical_formula_iupac     '[Sn (C H3)3 (C6 H5 O2 Se)]'
_chemical_formula_weight     351.85
_chemical_melting_point     ?
_symmetry_cell_setting     orthorhombic
_symmetry_space_group_name_H-M     'P b c a'
_symmetry_space_group_name_Hall     '-P 2ac 2ab'
loop_
    _symmetry_equiv_pos_as_xyz
    'x, y, z'
    '-x+1/2, -y, z+1/2'
    '-x, y+1/2, -z+1/2'
    'x+1/2, -y+1/2, -z'
    '-x, -y, -z'
    'x-1/2, y, -z-1/2'
    'x, -y-1/2, z-1/2'
    '-x-1/2, y-1/2, z'
_cell_length_a     13.0352(12)
_cell_length_b     10.0882(13)
_cell_length_c     18.709(2)
_cell_angle_alpha     90.00
_cell_angle_beta     90.00
_cell_angle_gamma     90.00
_cell_volume     2460.3(5)
_cell_formula_units_Z     8
_cell_measurement_reflns_used     3552
_cell_measurement_theta_min     2.679
_cell_measurement_theta_max     26.426
_cell_measurement_temperature     298(2)
_exptl_crystal_description     block
_exptl_crystal_colour     colourless
_exptl_crystal_size_max     0.42
_exptl_crystal_size_mid     0.33
_exptl_crystal_size_min     0.29
_exptl_crystal_density_diffrn     1.900
_exptl_crystal_density_meas     ?
_exptl_crystal_density_method     'not measured'
_exptl_crystal_F_000     1344
_exptl_absorpt_coefficient_mu     5.007
_exptl_absorpt_correction_type     multi-scan
_exptl_absorpt_process_details     '(SADABS; Sheldrick, 1996)'
_exptl_absorpt_correction_T_min     0.2276
_exptl_absorpt_correction_T_max     0.3246
_exptl_special_details
;
;
_diffrn_ambient_temperature     298(2)
_diffrn_radiation_type     MoK\a
_diffrn_radiation_wavelength     0.71073
_diffrn_radiation_source     'fine-focus sealed tube'
_diffrn_radiation_monochromator     graphite
_diffrn_measurement_device_type     'Bruker SMART 1000 CCD area-detector'
_diffrn_measurement_method     'phi and omega scans'
_diffrn_detector_area_resol_mean     ?
_diffrn_reflns_number     9382
_diffrn_reflns_av_R_equivalents     0.0484
_diffrn_reflns_av_sigmaI/netI     0.0366
_diffrn_reflns_theta_min     2.18
_diffrn_reflns_theta_max     25.02
_diffrn_reflns_theta_full     25.02
_diffrn_measured_fraction_theta_max     0.998
_diffrn_measured_fraction_theta_full     0.998
_diffrn_reflns_limit_h_min     -8
_diffrn_reflns_limit_h_max     15
_diffrn_reflns_limit_k_min     -12
_diffrn_reflns_limit_k_max     11
_diffrn_reflns_limit_l_min     -22
_diffrn_reflns_limit_l_max     22
_diffrn_standards_number     ?
_diffrn_standards_interval_count     ?
_diffrn_standards_interval_time     ?
_diffrn_standards_decay_%     ?
_reflns_number_total     2164
_reflns_number_gt     1681
_reflns_threshold_expression     I>2sigma(I)
_refine_ls_structure_factor_coef     Fsqd
_refine_ls_matrix_type     full
_refine_ls_R_factor_all     0.0439
_refine_ls_R_factor_gt     0.0280
_refine_ls_wR_factor_gt     0.0626
_refine_ls_wR_factor_ref     0.0689
_refine_ls_goodness_of_fit_ref     1.064
_refine_ls_restrained_S_all     1.064
_refine_ls_number_reflns     2164
_refine_ls_number_parameters     118
_refine_ls_number_restraints     0
_refine_ls_hydrogen_treatment     constr
_refine_ls_weighting_scheme     calc
_refine_ls_weighting_details
         'calc w=1/[\s^2^(Fo^2^)+(0.0321P)^2^+0.1006P] where P=(Fo^2^+2Fc^2^)/3'
_atom_sites_solution_hydrogens     geom
_atom_sites_solution_primary     direct
_atom_sites_solution_secondary     difmap
_refine_ls_shift/su_max     0.001
_refine_ls_shift/su_mean     0.000
_refine_diff_density_max     0.394
_refine_diff_density_min     -0.449
_refine_ls_extinction_method     none
_refine_ls_extinction_coef     ?
loop_
    _atom_type_symbol
    _atom_type_description
    _atom_type_scat_dispersion_real
    _atom_type_scat_dispersion_imag
    _atom_type_scat_source
    'C' 'C' 0.0033 0.0016
                         'International Tables Vol C Tables 4.2.6.8 and 6.1.1.4'
    'H' 'H' 0.0000 0.0000
                         'International Tables Vol C Tables 4.2.6.8 and 6.1.1.4'
    'O' 'O' 0.0106 0.0060
                         'International Tables Vol C Tables 4.2.6.8 and 6.1.1.4'
    'Se' 'Se' -0.0929 2.2259
                         'International Tables Vol C Tables 4.2.6.8 and 6.1.1.4'
    'Sn' 'Sn' -0.6537 1.4246
                         'International Tables Vol C Tables 4.2.6.8 and 6.1.1.4'
_computing_data_collection     'SMART (Siemens, 1996)'
_computing_cell_refinement     'SAINT (Siemens, 1996)'
_computing_data_reduction     'SAINT (Siemens, 1996)'
_computing_structure_solution     'SHELXS97 (Sheldrick, 2008)'
_computing_structure_refinement     'SHELXL97 (Sheldrick, 2008)'
_computing_molecular_graphics     'SHELXTL (Sheldrick, 2008)'
_computing_publication_material     'SHELXTL (Sheldrick, 2008)'
loop_
    _atom_site_type_symbol
    _atom_site_label
    _atom_site_fract_x
    _atom_site_fract_y
    _atom_site_fract_z
    _atom_site_U_iso_or_equiv
    _atom_site_adp_type
    _atom_site_calc_flag
    _atom_site_refinement_flags
    _atom_site_occupancy
    _atom_site_disorder_assembly
    _atom_site_disorder_group
    Sn Sn1 -0.06314(2) 0.18100(3) 0.263140(17) 0.03827(12) Uani d . 1 . .
    Se Se1 -0.03615(4) 0.46755(5) 0.37539(2) 0.03951(15) Uani d . 1 . .
    O O1 -0.1012(2) 0.3364(3) 0.34469(17) 0.0485(8) Uani d . 1 . .
    O O2 0.0495(3) 0.5076(3) 0.31255(19) 0.0568(9) Uani d . 1 . .
    C C1 0.0573(4) 0.3775(5) 0.4398(2) 0.0401(11) Uani d . 1 . .
    C C2 0.0239(5) 0.2699(6) 0.4774(3) 0.0612(15) Uani d . 1 . .
    H H2 -0.0433 0.2404 0.4724 0.073 Uiso calc R 1 . .
    C C3 0.0902(6) 0.2054(6) 0.5228(3) 0.078(2) Uani d . 1 . .
    H H3 0.0680 0.1315 0.5482 0.094 Uiso calc R 1 . .
    C C4 0.1899(6) 0.2502(7) 0.5309(3) 0.075(2) Uani d . 1 . .
    H H4 0.2345 0.2070 0.5619 0.090 Uiso calc R 1 . .
    C C5 0.2223(5) 0.3571(7) 0.4933(3) 0.0740(18) Uani d . 1 . .
    H H5 0.2893 0.3873 0.4986 0.089 Uiso calc R 1 . .
    C C6 0.1567(4) 0.4208(6) 0.4477(3) 0.0552(14) Uani d . 1 . .
    H H6 0.1795 0.4937 0.4218 0.066 Uiso calc R 1 . .
    C C7 -0.1262(5) 0.2998(5) 0.1810(3) 0.0647(16) Uani d . 1 . .
    H H7A -0.1806 0.3532 0.2002 0.097 Uiso calc R 1 . .
    H H7B -0.1528 0.2438 0.1439 0.097 Uiso calc R 1 . .
    H H7C -0.0738 0.3562 0.1616 0.097 Uiso calc R 1 . .
    C C8 0.0976(4) 0.1852(6) 0.2800(3) 0.0678(17) Uani d . 1 . .
    H H8A 0.1295 0.1162 0.2525 0.102 Uiso calc R 1 . .
    H H8B 0.1119 0.1716 0.3298 0.102 Uiso calc R 1 . .
    H H8C 0.1243 0.2696 0.2654 0.102 Uiso calc R 1 . .
    C C9 -0.1570(4) 0.0505(5) 0.3233(3) 0.0614(15) Uani d . 1 . .
    H H9A -0.1983 0.1008 0.3560 0.092 Uiso calc R 1 . .
    H H9B -0.1144 -0.0100 0.3496 0.092 Uiso calc R 1 . .
    H H9C -0.2007 0.0016 0.2916 0.092 Uiso calc R 1 . .
loop_
    _atom_site_aniso_label
    _atom_site_aniso_U_11
    _atom_site_aniso_U_22
    _atom_site_aniso_U_33
    _atom_site_aniso_U_12
    _atom_site_aniso_U_13
    _atom_site_aniso_U_23
    Sn1 0.03808(19) 0.0389(2) 0.0379(2) -0.00017(15) -0.00099(14) -0.00287(15)
    Se1 0.0485(3) 0.0345(3) 0.0356(3) 0.0079(2) -0.0021(2) -0.0026(2)
    O1 0.0439(18) 0.050(2) 0.052(2) 0.0053(16) -0.0044(16) -0.0186(16)
    O2 0.068(2) 0.048(2) 0.054(2) 0.0072(17) 0.0061(19) 0.0209(17)
    C1 0.051(3) 0.040(3) 0.029(2) 0.006(2) 0.001(2) 0.000(2)
    C2 0.062(4) 0.064(4) 0.058(4) 0.000(3) -0.006(3) 0.013(3)
    C3 0.115(6) 0.065(4) 0.056(4) 0.016(4) -0.009(4) 0.025(3)
    C4 0.087(5) 0.086(5) 0.052(4) 0.041(4) -0.016(3) -0.003(4)
    C5 0.054(4) 0.109(6) 0.059(4) 0.012(3) -0.014(3) -0.004(4)
    C6 0.056(3) 0.068(4) 0.042(3) -0.002(3) -0.003(3) 0.002(3)
    C7 0.085(4) 0.061(4) 0.048(3) 0.004(3) -0.003(3) 0.009(3)
    C8 0.038(3) 0.068(4) 0.097(5) 0.012(3) -0.006(3) -0.028(3)
    C9 0.076(4) 0.056(4) 0.052(3) -0.006(3) 0.010(3) 0.004(3)
loop_
    _geom_bond_atom_site_label_1
    _geom_bond_atom_site_label_2
    _geom_bond_site_symmetry_2
    _geom_bond_distance
    _geom_bond_publ_flag
    Sn1 C7 . 2.115(5) ?
    Sn1 C8 . 2.119(5) ?
    Sn1 C9 . 2.121(5) ?
    Sn1 O1 . 2.243(3) ?
    Sn1 O2 3_545 2.258(3) ?
    Se1 O2 . 1.671(3) ?
    Se1 O1 . 1.673(3) ?
    Se1 C1 . 1.940(5) ?
    O2 Sn1 3 2.258(3) ?
    C1 C2 . 1.365(7) ?
    C1 C6 . 1.375(7) ?
    C2 C3 . 1.376(8) ?
    C2 H2 . 0.9300 ?
    C3 C4 . 1.384(9) ?
    C3 H3 . 0.9300 ?
    C4 C5 . 1.355(9) ?
    C4 H4 . 0.9300 ?
    C5 C6 . 1.368(7) ?
    C5 H5 . 0.9300 ?
    C6 H6 . 0.9300 ?
    C7 H7A . 0.9600 ?
    C7 H7B . 0.9600 ?
    C7 H7C . 0.9600 ?
    C8 H8A . 0.9600 ?
    C8 H8B . 0.9600 ?
    C8 H8C . 0.9600 ?
    C9 H9A . 0.9600 ?
    C9 H9B . 0.9600 ?
    C9 H9C . 0.9600 ?
loop_
    _geom_angle_atom_site_label_1
    _geom_angle_atom_site_label_2
    _geom_angle_atom_site_label_3
    _geom_angle_site_symmetry_1
    _geom_angle_site_symmetry_3
    _geom_angle
    _geom_angle_publ_flag
    C7 Sn1 C8 . . 118.8(3) ?
    C7 Sn1 C9 . . 120.9(2) ?
    C8 Sn1 C9 . . 120.2(2) ?
    C7 Sn1 O1 . . 90.72(18) ?
    C8 Sn1 O1 . . 95.92(17) ?
    C9 Sn1 O1 . . 86.86(17) ?
    C7 Sn1 O2 . 3_545 90.78(18) ?
    C8 Sn1 O2 . 3_545 91.79(18) ?
    C9 Sn1 O2 . 3_545 84.11(17) ?
    O1 Sn1 O2 . 3_545 170.25(12) ?
    O2 Se1 O1 . . 106.75(18) ?
    O2 Se1 C1 . . 97.51(18) ?
    O1 Se1 C1 . . 99.28(18) ?
    Se1 O1 Sn1 . . 132.40(18) ?
    Se1 O2 Sn1 . 3 132.94(18) ?
    C2 C1 C6 . . 119.9(5) ?
    C2 C1 Se1 . . 119.5(4) ?
    C6 C1 Se1 . . 120.7(4) ?
    C1 C2 C3 . . 119.6(6) ?
    C1 C2 H2 . . 120.2 ?
    C3 C2 H2 . . 120.2 ?
    C2 C3 C4 . . 120.2(6) ?
    C2 C3 H3 . . 119.9 ?
    C4 C3 H3 . . 119.9 ?
    C5 C4 C3 . . 119.7(6) ?
    C5 C4 H4 . . 120.1 ?
    C3 C4 H4 . . 120.1 ?
    C4 C5 C6 . . 120.2(6) ?
    C4 C5 H5 . . 119.9 ?
    C6 C5 H5 . . 119.9 ?
    C5 C6 C1 . . 120.4(6) ?
    C5 C6 H6 . . 119.8 ?
    C1 C6 H6 . . 119.8 ?
    Sn1 C7 H7A . . 109.5 ?
    Sn1 C7 H7B . . 109.5 ?
    H7A C7 H7B . . 109.5 ?
    Sn1 C7 H7C . . 109.5 ?
    H7A C7 H7C . . 109.5 ?
    H7B C7 H7C . . 109.5 ?
    Sn1 C8 H8A . . 109.5 ?
    Sn1 C8 H8B . . 109.5 ?
    H8A C8 H8B . . 109.5 ?
    Sn1 C8 H8C . . 109.5 ?
    H8A C8 H8C . . 109.5 ?
    H8B C8 H8C . . 109.5 ?
    Sn1 C9 H9A . . 109.5 ?
    Sn1 C9 H9B . . 109.5 ?
    H9A C9 H9B . . 109.5 ?
    Sn1 C9 H9C . . 109.5 ?
    H9A C9 H9C . . 109.5 ?
    H9B C9 H9C . . 109.5 ?
loop_
    _geom_torsion_atom_site_label_1
    _geom_torsion_atom_site_label_2
    _geom_torsion_atom_site_label_3
    _geom_torsion_atom_site_label_4
    _geom_torsion_site_symmetry_1
    _geom_torsion_site_symmetry_2
    _geom_torsion_site_symmetry_3
    _geom_torsion_site_symmetry_4
    _geom_torsion
    _geom_torsion_publ_flag
    O2 Se1 O1 Sn1 . . . . 22.8(3) ?
    C1 Se1 O1 Sn1 . . . . -78.0(3) ?
    C7 Sn1 O1 Se1 . . . . -89.2(3) ?
    C8 Sn1 O1 Se1 . . . . 29.8(3) ?
    C9 Sn1 O1 Se1 . . . . 149.9(3) ?
    O1 Se1 O2 Sn1 . . . 3 110.1(3) ?
    C1 Se1 O2 Sn1 . . . 3 -147.8(3) ?
    O2 Se1 C1 C2 . . . . -144.7(4) ?
    O1 Se1 C1 C2 . . . . -36.2(4) ?
    O2 Se1 C1 C6 . . . . 35.1(4) ?
    O1 Se1 C1 C6 . . . . 143.5(4) ?
    C6 C1 C2 C3 . . . . -0.2(8) ?
    Se1 C1 C2 C3 . . . . 179.6(4) ?
    C1 C2 C3 C4 . . . . 0.7(9) ?
    C2 C3 C4 C5 . . . . -0.6(10) ?
    C3 C4 C5 C6 . . . . 0.1(9) ?
    C4 C5 C6 C1 . . . . 0.4(8) ?
    C2 C1 C6 C5 . . . . -0.4(8) ?
    Se1 C1 C6 C5 . . . . 179.8(4) ?
data_global
_journal_date_recd_electronic     2010-12-16
_journal_date_accepted     2010-12-25
_journal_name_full     'Acta Crystallographica, Section E'
_journal_year     2011
_journal_volume     67
_journal_issue      2
_journal_page_first     m152
_journal_page_last     m152
_journal_paper_category     QM
_journal_coeditor_code     RZ2544
_publ_contact_author_name     'Prof. Rufen Zhang'
_publ_contact_author_address
;
  College of Chemistry and Chemical Engineering
  Liaocheng University
  Shandong 252059
  P.R.China
;
_publ_contact_author_email     macl@lcu.edu.cn.
_publ_contact_author_fax     '86 538 6715521'
_publ_contact_author_phone     '86 635 8238121'
_publ_section_title
;\
<i>catena</i>-Poly[[trimethyltin(IV)]-\m-phenylseleninato-\k^2^<i>O</i>:\
<i>O</i>']
;
loop_
    _publ_author_name
    _publ_author_address
    'Mengjie Guo'
;
  College of Chemistry and Chemical Engineering
  Liaocheng University
  Shandong 252059
  People's Republic of China
;
    'Jing Ru'
;
  College of Chemistry and Chemical Engineering
  Liaocheng University
  Shandong 252059
  People's Republic of China
;
    'Rufen Zhang'
;
  College of Chemistry and Chemical Engineering
  Liaocheng University
  Shandong 252059
  People's Republic of China
;
