# Supplementary material for: catena-Poly[[trimethyl­tin(IV)]-μ-phenyl­seleninato-κ2 O:O′]
Source: Acta Crystallogr Sect E Struct Rep Online. 2011 Jan 12;67(Pt 2):m152. doi: 10.1107/S1600536810054243 (PMC3051585; doi:10.1107/S1600536810054243)
Supplement: Supplementary file 2 [file e-67-0m152-Isup2.hkl]

# 
# h,k,l, Fc-squared, Fo-squared, sigma(Fo-squared) and status flag 
# 
data_I
_shelx_title ' 090708d in Pbca' 
_shelx_refln_list_code          4 
_shelx_F_calc_maximum      533.23 
_exptl_crystal_F_000      1344.00 
_reflns_d_resolution_high  0.8403 
 
loop_ 
 _symmetry_equiv_pos_as_xyz 
 'x, y, z' 
 '-x+1/2, -y, z+1/2' 
 '-x, y+1/2, -z+1/2' 
 'x+1/2, -y+1/2, -z' 
 '-x, -y, -z' 
 'x-1/2, y, -z-1/2' 
 'x, -y-1/2, z-1/2' 
 '-x-1/2, y-1/2, z' 
 
_cell_length_a    13.0352 
_cell_length_b    10.0882 
_cell_length_c    18.7094 
_cell_angle_alpha  90.000 
_cell_angle_beta   90.000 
_cell_angle_gamma  90.000 
 
_shelx_F_squared_multiplier     1.000 
 
loop_ 
 _refln_index_h 
 _refln_index_k 
 _refln_index_l 
 _refln_F_squared_calc 
 _refln_F_squared_meas 
 _refln_F_squared_sigma 
 _refln_observed_status 
   2   0   0   284330.16   187674.53   2966.11 o 
   4   0   0      882.37     1282.44     97.37 o 
   6   0   0    33812.13    34865.20    613.19 o 
   8   0   0    62469.68    60423.00   1469.07 o 
  10   0   0    26671.43    28433.28    574.87 o 
  12   0   0     3296.50     3163.07    284.10 o 
  14   0   0       99.30       29.79    188.17 o 
   2   1   0    39588.68    39781.48    636.88 o 
   4   1   0    93267.94    87768.90    995.48 o 
   6   1   0    17533.15    17552.93   1367.12 o 
   8   1   0      374.71      376.62     82.31 o 
  10   1   0     7725.00     8126.05    206.48 o 
  12   1   0     9462.32     9283.76    313.14 o 
  14   1   0     3099.09     3401.75    325.39 o 
   0   2   0    11383.98    12863.24    332.58 o 
   2   2   0      780.33      817.48     86.55 o 
   4   2   0    20481.58    20116.60    257.27 o 
   6   2   0    30524.43    33395.33    828.06 o 
   8   2   0     5533.64     5818.09    158.76 o 
  10   2   0      677.24      921.82    146.05 o 
  12   2   0     3147.39     2577.51    189.78 o 
  14   2   0     4925.62     4954.36    285.43 o 
   2   3   0      231.72      254.97     48.58 o 
   4   3   0       81.52      230.92     96.75 o 
   6   3   0     3351.06     5786.31   2991.91 o 
   8   3   0     3505.83     3719.48    262.94 o 
  10   3   0     3752.02     3537.23    152.40 o 
  12   3   0     3033.48     3448.44    221.02 o 
  14   3   0      141.14      258.63    154.44 o 
   0   4   0    14018.19    14284.96    410.84 o 
   2   4   0    12284.98    16976.31   1694.72 o 
   4   4   0     7439.63     7709.04    241.56 o 
   6   4   0     6312.40     7454.06    797.02 o 
   8   4   0      109.54      138.99    115.41 o 
  10   4   0      430.70      425.74     90.67 o 
  12   4   0     1615.64     1393.77    166.94 o 
  14   4   0     1522.35     2098.58    325.80 o 
   2   5   0     1865.05     2039.63    226.07 o 
   4   5   0      290.30      372.82     49.59 o 
   6   5   0     2083.01     2372.95    134.62 o 
   8   5   0     7408.41     7053.69    185.33 o 
  10   5   0     8099.48     8143.71    286.22 o 
  12   5   0     2113.58     2645.14    224.42 o 
  14   5   0      306.13      408.67    268.18 o 
   0   6   0    67255.16    63589.42   1541.27 o 
   2   6   0    37614.68    38603.99   2858.63 o 
   4   6   0      265.85      294.83     39.86 o 
   6   6   0    15307.37    14746.79    444.02 o 
   8   6   0    11495.82    11508.93    333.21 o 
  10   6   0     3274.83     2947.43    199.13 o 
  12   6   0      148.92      -94.38    114.82 o 
   2   7   0    42507.16    43879.41   2210.74 o 
   4   7   0    59755.21    66744.41   2709.25 o 
   6   7   0    35573.32    35899.96   1093.35 o 
   8   7   0     6135.97     5741.54    242.21 o 
  10   7   0      472.20      368.44    136.59 o 
  12   7   0     2799.29     3123.35    365.03 o 
   0   8   0    19467.55    21551.71    671.52 o 
   2   8   0     7325.09     7546.70    187.74 o 
   4   8   0     1158.91     1345.14    143.79 o 
   6   8   0     7344.64     7508.70    266.31 o 
   8   8   0     7023.98     6790.59    272.21 o 
  10   8   0     2413.18     2488.39    213.35 o 
   2   9   0      348.99      227.83    110.00 o 
   4   9   0      188.98      103.94    152.22 o 
   6   9   0      113.48       61.05    110.65 o 
   8   9   0     2742.85     2947.18    222.06 o 
  10   9   0     3811.45     4020.14    250.30 o 
   0  10   0       52.38     1566.95    228.02 o 
   2  10   0       40.08       48.78    110.79 o 
   4  10   0      255.17       59.37    165.36 o 
   6  10   0      619.31      572.71    207.89 o 
   8  10   0      132.75      278.23    144.62 o 
   2  11   0      125.98      147.49    174.40 o 
   4  11   0      347.43      521.97    207.89 o 
   0  12   0       52.05      -92.44    171.53 o 
   1   1   1    46416.39    45578.72    602.63 o 
   2   1   1     4509.50     4903.38     83.63 o 
   3   1   1    15213.66    15583.27    151.94 o 
   5   1   1     4812.20     4783.47     65.24 o 
   6   1   1      101.39      199.57     82.41 o 
   7   1   1       66.02       38.13     27.90 o 
   8   1   1     2585.18     2345.27     60.92 o 
   9   1   1     1359.54     1775.66    149.98 o 
  10   1   1    10267.92    10778.31    276.08 o 
  11   1   1     2644.21     2600.89    133.06 o 
  12   1   1     6353.99     6186.85    216.44 o 
  13   1   1     1300.30     1322.25    117.02 o 
  14   1   1      651.88      750.91    111.31 o 
  15   1   1      778.04      870.32    125.03 o 
   0   2   1    25950.92    26588.49    513.14 o 
   1   2   1     3199.98     3405.27     97.43 o 
   2   2   1    11172.65    11812.39    126.35 o 
   3   2   1     3333.50     3655.40    198.74 o 
   4   2   1      399.28      466.36     35.95 o 
   5   2   1      548.39      559.24     26.21 o 
   6   2   1    15821.64    17418.16    823.71 o 
   7   2   1       21.04       32.86     25.44 o 
   8   2   1    19426.61    19689.44    339.20 o 
   9   2   1      227.87      229.84     55.05 o 
  10   2   1     3553.95     3859.63    204.08 o 
  11   2   1      741.64      664.67     68.01 o 
  12   2   1      578.60      497.60     77.83 o 
  13   2   1      282.43      206.97     98.11 o 
  14   2   1     3272.95     3333.61    166.95 o 
  15   2   1       28.72      -13.43    103.37 o 
   1   3   1    20778.94    21296.68    328.03 o 
   2   3   1    18491.87    18685.10    396.70 o 
   3   3   1     9868.51    10174.26    200.95 o 
   4   3   1    89057.43    85071.10    687.27 o 
   5   3   1      439.27      449.96     29.28 o 
   6   3   1    62471.02    62459.28    523.39 o 
   7   3   1       43.47       59.34     31.25 o 
   8   3   1     5302.52     5287.26    110.60 o 
   9   3   1     2271.11     2054.62     84.02 o 
  10   3   1     3689.10     3697.39    107.58 o 
  11   3   1      994.34      947.85     75.00 o 
  12   3   1     8382.41     8480.80    275.02 o 
  13   3   1      687.97      725.00    119.43 o 
  14   3   1     2478.36     2501.09    182.86 o 
  15   3   1      145.78      210.95    159.45 o 
   0   4   1   104410.18    98952.23   1602.66 o 
   1   4   1       21.92      117.67     30.76 o 
   2   4   1    73941.38    77249.91   2340.80 o 
   3   4   1     2003.01     2089.47     43.54 o 
   4   4   1     4662.54     5084.09    119.28 o 
   5   4   1    12348.67    12496.96    132.49 o 
   6   4   1    19324.58    18442.07    184.23 o 
   7   4   1     5997.41     6311.41    114.82 o 
   8   4   1    34040.98    34809.55    428.05 o 
   9   4   1     1872.85     1869.69     81.50 o 
  10   4   1    12154.11    12056.04    193.27 o 
  11   4   1      345.96      254.28     70.67 o 
  12   4   1      412.09      416.23     81.82 o 
  13   4   1      128.16      127.12     89.72 o 
  14   4   1      977.33      894.63    183.74 o 
   1   5   1      972.89      990.30     55.42 o 
   2   5   1     8423.82     8714.26    204.08 o 
   3   5   1     4003.68     4655.41    161.66 o 
   4   5   1    20536.90    21173.70    202.06 o 
   5   5   1     2290.02     2176.42     52.73 o 
   6   5   1     8126.92     8306.40    117.67 o 
   7   5   1      220.80      125.04     41.82 o 
   8   5   1      617.25      597.82     70.68 o 
   9   5   1       23.33      -41.47     54.71 o 
  10   5   1     9108.26     9040.24    215.24 o 
  11   5   1      162.55      280.28     87.55 o 
  12   5   1     7976.74     8188.60    432.59 o 
  13   5   1      518.96      706.70    109.68 o 
  14   5   1     1663.90     1698.21    180.79 o 
   0   6   1      799.84     1736.22    175.43 o 
   1   6   1      921.94     1542.63    468.05 o 
   2   6   1       43.89      -21.30    100.34 o 
   3   6   1     3636.08     3854.47     92.76 o 
   4   6   1     2877.01     2794.81     66.40 o 
   5   6   1     7224.07     7325.01    137.77 o 
   6   6   1     5772.86     5814.61    134.08 o 
   7   6   1     3477.13     3655.05    131.82 o 
   8   6   1     3498.22     4722.59    559.17 o 
   9   6   1     1404.31     1478.16    107.90 o 
  10   6   1       57.05        4.92     76.37 o 
  11   6   1      330.72      245.26     91.23 o 
  12   6   1     1169.01     1234.31    126.18 o 
  13   6   1        4.07      -84.75     95.53 o 
   1   7   1      915.05     1102.41     69.90 o 
   2   7   1      206.40      335.83    198.46 o 
   3   7   1       73.78       41.39     43.73 o 
   4   7   1       83.41       53.85     50.84 o 
   5   7   1       13.47       32.20     56.57 o 
   6   7   1       58.16      165.01     67.15 o 
   7   7   1       54.39       22.73     64.92 o 
   8   7   1       22.33        7.32     91.51 o 
   9   7   1       12.94      -39.50     74.56 o 
  10   7   1       11.23      -93.35     79.53 o 
  11   7   1        3.51      -58.29     89.17 o 
  12   7   1        5.49      116.63     97.71 o 
   1   8   1      369.94      361.33     65.42 o 
   2   8   1     1100.20     1110.41     84.07 o 
   3   8   1     2481.88     2544.63     84.21 o 
   4   8   1     1667.35     1846.85    111.68 o 
   5   8   1     2998.05     3128.44    122.63 o 
   6   8   1      998.47     1149.71     95.19 o 
   7   8   1     2740.64     2663.16    182.31 o 
   8   8   1      499.81      502.86    135.35 o 
   9   8   1     1549.57     1622.77    125.48 o 
  10   8   1        9.89      -25.09     88.90 o 
  11   8   1      485.96      415.68    122.78 o 
   1   9   1        9.87       65.03     73.27 o 
   2   9   1     1346.74     1487.16     98.76 o 
   3   9   1       11.35      -56.52     59.71 o 
   4   9   1     1716.94     1850.61    130.71 o 
   5   9   1       20.02      -41.18     85.56 o 
   6   9   1      693.83      678.03     91.05 o 
   7   9   1        1.18     -105.66     70.44 o 
   8   9   1       15.13      -33.45     79.96 o 
   9   9   1        1.62      -23.30     88.29 o 
  10   9   1     1105.51     1517.32    140.06 o 
   0  10   1    17640.87    18979.34    465.07 o 
   1  10   1      121.07      338.51     80.79 o 
   2  10   1    10326.64    10868.31    301.00 o 
   3  10   1      742.77      818.42    148.08 o 
   4  10   1      752.13      884.69    159.10 o 
   5  10   1      888.75      881.40    232.74 o 
   6  10   1     1729.41     2036.02    195.51 o 
   7  10   1     1177.49     1462.33    147.14 o 
   8  10   1     4301.37     4197.44    256.10 o 
   1  11   1     1047.75     1210.33    130.98 o 
   2  11   1     3698.98     3533.45    221.00 o 
   3  11   1      658.62      889.00    161.18 o 
   4  11   1     8258.93     8961.96    344.37 o 
   5  11   1       34.31      220.89    136.07 o 
   6  11   1     4645.32     4819.44    266.69 o 
   0   0   2    94852.47    84386.20   2709.71 o 
   1   0   2     6496.12     6749.43    203.47 o 
   2   0   2    82584.30    77514.16   1027.98 o 
   3   0   2    24052.21    23760.39    338.99 o 
   4   0   2     9317.63     9695.09    141.13 o 
   5   0   2    31346.66    30057.30    373.07 o 
   6   0   2    41045.62    41071.15    502.12 o 
   7   0   2    15523.76    15134.64    225.38 o 
   8   0   2    32233.56    29798.85    509.18 o 
   9   0   2     4294.42     4500.70    164.63 o 
  10   0   2     9046.71    10325.20    645.93 o 
  11   0   2     1293.62     1409.72    164.95 o 
  12   0   2       45.38       22.48    109.78 o 
  13   0   2       52.46     -131.86    112.24 o 
  14   0   2     2635.45     2613.71    213.43 o 
  15   0   2      112.71        1.87    146.50 o 
   1   1   2    21932.59    23006.43    244.37 o 
   2   1   2   111787.08   101259.12    950.13 o 
   3   1   2     4157.32     4201.69     66.36 o 
   4   1   2    67005.98    66507.38    541.85 o 
   5   1   2      792.17      868.12     57.33 o 
   6   1   2    36266.05    37064.63    324.75 o 
   7   1   2     1755.32     1754.17    102.89 o 
   8   1   2        0.07      -45.26     30.17 o 
   9   1   2      887.65      883.30     53.45 o 
  10   1   2     8421.37     8996.02    140.27 o 
  11   1   2      184.46      167.78     62.39 o 
  12   1   2    10465.67    10228.09    232.82 o 
  13   1   2       18.87       47.40     85.02 o 
  14   1   2     2225.54     2274.61    147.40 o 
  15   1   2       15.09      -20.57    102.51 o 
   0   2   2    15735.96    15948.21    662.45 o 
   1   2   2      991.98     1007.50     43.27 o 
   2   2   2    13762.09    13775.52    134.06 o 
   3   2   2     5628.64     5825.10    303.05 o 
   4   2   2     4025.45     4155.20     68.58 o 
   5   2   2     6911.27     6912.89     93.72 o 
   6   2   2    15433.88    15790.18    229.19 o 
   7   2   2    12120.64    11617.01    131.43 o 
   8   2   2     9631.08     9776.03    137.97 o 
   9   2   2    10765.63    10753.55    151.50 o 
  10   2   2     3192.33     3131.64     99.30 o 
  11   2   2     3244.00     3295.11    107.02 o 
  12   2   2       76.50      -18.71     65.37 o 
  13   2   2      357.19      236.56     94.81 o 
  14   2   2     1324.53     1533.82    136.06 o 
  15   2   2        6.19        2.70    106.81 o 
   1   3   2    21003.31    22640.41    230.51 o 
   2   3   2     1983.81     2194.07    182.46 o 
   3   3   2      664.24      730.71     56.07 o 
   4   3   2     4933.63     5026.37    133.01 o 
   5   3   2     1707.58     1500.51     55.58 o 
   6   3   2     2387.35     2652.33    180.79 o 
   7   3   2       66.45       78.49     52.90 o 
   8   3   2       24.47        4.41     35.84 o 
   9   3   2     1254.61     1062.07     82.64 o 
  10   3   2      364.48      425.83     61.02 o 
  11   3   2     1297.91     1316.94     82.02 o 
  12   3   2      189.40      184.79     71.69 o 
  13   3   2      694.29      687.93    105.55 o 
  14   3   2      240.16      183.79    120.40 o 
   0   4   2      619.33      779.89    189.71 o 
   1   4   2      690.32      785.54    158.63 o 
   2   4   2      861.47      772.69     40.83 o 
   3   4   2     1863.11     1888.11     44.22 o 
   4   4   2       62.64       29.20     18.71 o 
   5   4   2     5393.84     5196.82     73.75 o 
   6   4   2       94.81       96.57     34.96 o 
   7   4   2     7298.33     7393.56    114.22 o 
   8   4   2      349.15      344.10     53.40 o 
   9   4   2     3359.22     3325.61     99.31 o 
  10   4   2       37.70      -43.26     50.30 o 
  11   4   2      745.71      677.81     80.35 o 
  12   4   2       38.49      -49.76     67.78 o 
  13   4   2       85.11      -78.57     85.56 o 
  14   4   2        9.63      240.11    156.33 o 
   1   5   2     8566.75     8819.78    154.64 o 
   2   5   2     5686.10     6000.12    132.31 o 
   3   5   2     7548.82     7766.09    195.98 o 
   4   5   2    17636.08    17688.66    186.39 o 
   5   5   2     5757.21     5856.79    115.59 o 
   6   5   2     5065.45     5018.94     90.06 o 
   7   5   2      784.62      712.70     66.18 o 
   8   5   2      348.20      344.02     57.54 o 
   9   5   2     1213.16     1255.31    124.50 o 
  10   5   2     1676.87     1731.26     99.19 o 
  11   5   2     2163.48     2171.91    127.41 o 
  12   5   2     2842.87     3061.41    151.07 o 
  13   5   2     1211.17     1130.72    122.12 o 
  14   5   2      700.46      701.15    142.65 o 
   0   6   2    53688.38    53583.96    775.36 o 
   1   6   2      519.75      566.40     52.23 o 
   2   6   2    19511.56    20580.25    286.50 o 
   3   6   2     3208.94     3412.90     99.41 o 
   4   6   2      117.45       50.50     35.14 o 
   5   6   2     1952.57     1939.29     70.86 o 
   6   6   2     8958.14     8904.62    163.04 o 
   7   6   2      643.81      765.04     66.16 o 
   8   6   2    12840.34    12305.82    244.25 o 
   9   6   2      328.23      226.72     76.65 o 
  10   6   2     3146.66     3043.72    141.14 o 
  11   6   2       64.65      180.54    106.21 o 
  12   6   2       15.73       -1.96     89.71 o 
  13   6   2       25.10      -96.73     93.62 o 
   1   7   2    21370.40    21706.55    281.77 o 
   2   7   2    13412.73    13924.49    207.37 o 
   3   7   2     6844.94     7800.55    437.41 o 
   4   7   2    22113.13    22571.60    580.41 o 
   5   7   2      582.18      630.18     70.73 o 
   6   7   2     6409.42     6657.18    427.43 o 
   7   7   2      357.65      197.31     73.21 o 
   8   7   2       13.28      -42.12     65.58 o 
   9   7   2     1366.61     1451.13    112.54 o 
  10   7   2     3728.11     3861.69    162.96 o 
  11   7   2     1264.27     1487.93    126.36 o 
  12   7   2     4714.56     4765.43    186.60 o 
   0   8   2    22301.32    23137.99    896.76 o 
   1   8   2      263.20      390.94     67.40 o 
   2   8   2     7555.42     8076.30    189.91 o 
   3   8   2     1507.33     1690.50     82.33 o 
   4   8   2       29.83       26.70     50.05 o 
   5   8   2     1407.59     1554.85    120.86 o 
   6   8   2     5873.02     6268.01    171.22 o 
   7   8   2      279.07      312.29     83.53 o 
   8   8   2     7419.46     7409.52    199.41 o 
   9   8   2       26.38       95.50     86.39 o 
  10   8   2     1746.49     1813.33    132.70 o 
  11   8   2      312.38      282.76    101.84 o 
   1   9   2     5237.66     5190.69    152.56 o 
   2   9   2     3093.39     3111.03    127.84 o 
   3   9   2     3532.79     3465.31    154.20 o 
   4   9   2     5283.30     5189.56    187.22 o 
   5   9   2     1069.99      976.42    114.07 o 
   6   9   2     1355.63     1410.96    133.74 o 
   7   9   2      111.80      116.72     81.42 o 
   8   9   2        1.48      -78.44     81.90 o 
   9   9   2      104.77       85.91    103.63 o 
  10   9   2     1127.16     1218.85    126.75 o 
   0  10   2     1614.01     1879.70    166.74 o 
   1  10   2      279.82      282.86     80.30 o 
   2  10   2      668.75      594.73    105.27 o 
   3  10   2      762.87      670.52    137.39 o 
   4  10   2       20.93      -11.56    109.50 o 
   5  10   2      466.10      464.52    136.05 o 
   6  10   2      364.01      334.78    101.59 o 
   7  10   2      469.64      534.02    124.13 o 
   8  10   2      575.19      696.34    133.33 o 
   1  11   2     1316.81     1531.23    139.59 o 
   2  11   2        2.16       -0.71    116.84 o 
   3  11   2     1456.84     1525.56    178.67 o 
   4  11   2       16.43       72.01    173.79 o 
   5  11   2      637.67      597.08    163.62 o 
   6  11   2        0.57       59.54    135.36 o 
   1   1   3    17733.58    19149.01    191.66 o 
   2   1   3    14603.12    14483.72    273.72 o 
   3   1   3    33537.55    33653.73    384.15 o 
   4   1   3    54962.18    54418.79    602.99 o 
   5   1   3     1224.81     1309.58     49.11 o 
   6   1   3    33843.14    33136.50    324.69 o 
   7   1   3        2.79      -16.78     23.26 o 
   8   1   3     6180.93     5849.35     89.64 o 
   9   1   3      326.02      380.28     61.59 o 
  10   1   3       92.41      107.17     53.66 o 
  11   1   3     1147.15     1116.94     85.90 o 
  12   1   3      522.38      504.97     80.85 o 
  13   1   3     2458.58     2472.79    141.10 o 
  14   1   3      631.60      564.21    107.98 o 
  15   1   3      879.27      881.30    129.35 o 
   0   2   3   175741.95   156214.83   3379.73 o 
   1   2   3     1124.30     1149.04     32.14 o 
   2   2   3    61253.40    59759.05    528.69 o 
   3   2   3        5.63        0.57     16.59 o 
   4   2   3       17.50       39.31     20.20 o 
   5   2   3     1022.52     1098.02     53.79 o 
   6   2   3    18092.57    17879.64    282.38 o 
   7   2   3       33.64       68.33     30.41 o 
   8   2   3    24900.96    24973.71    266.88 o 
   9   2   3      834.41      759.45     53.71 o 
  10   2   3     9087.67     8812.47    170.84 o 
  11   2   3     1627.38     1488.82     92.19 o 
  12   2   3       81.66       99.07     71.74 o 
  13   2   3      390.96      390.45     95.89 o 
  14   2   3      842.87      656.43    115.56 o 
  15   2   3        5.84       -9.96    122.17 o 
   1   3   3    43070.34    43444.43    444.62 o 
   2   3   3     9324.68     9441.04    130.71 o 
   3   3   3    20720.30    22070.55    211.33 o 
   4   3   3    16776.68    15987.41    182.35 o 
   5   3   3     2543.14     2815.15     64.33 o 
   6   3   3     2023.54     1890.19     66.93 o 
   7   3   3     3253.28     3150.40     75.09 o 
   8   3   3     4782.29     4720.71    148.79 o 
   9   3   3     4026.63     3681.12    101.31 o 
  10   3   3    16647.23    16610.77    234.02 o 
  11   3   3     3563.81     3387.06    112.68 o 
  12   3   3    11465.52    11066.79    247.52 o 
  13   3   3      379.00      478.74    113.96 o 
  14   3   3     2069.69     2127.48    173.84 o 
   0   4   3    28986.18    30894.41    656.08 o 
   1   4   3     1050.09     1096.64     34.61 o 
   2   4   3    12166.77    12717.55    151.67 o 
   3   4   3    12448.43    13056.72    156.68 o 
   4   4   3     2631.09     2982.58     53.22 o 
   5   4   3    12778.46    12461.83    133.14 o 
   6   4   3    29594.34    29344.27    295.44 o 
   7   4   3     6783.98     6495.28    106.53 o 
   8   4   3    17688.51    17947.99    264.79 o 
   9   4   3      930.45      948.25     76.31 o 
  10   4   3     1435.92     1414.62    108.08 o 
  11   4   3      262.80      161.00     70.83 o 
  12   4   3     1085.03     1055.11     95.58 o 
  13   4   3      518.31      443.67    101.32 o 
  14   4   3     3886.51     3889.23    177.63 o 
   1   5   3     2004.52     2117.63     51.55 o 
   2   5   3    25763.43    25953.38    278.58 o 
   3   5   3     1486.28     1349.87     66.65 o 
   4   5   3    42986.83    43520.95    402.03 o 
   5   5   3     1140.48     1169.31     63.05 o 
   6   5   3    23687.85    23231.17    311.30 o 
   7   5   3      335.72      288.56     46.93 o 
   8   5   3     1847.36     1815.07     89.01 o 
   9   5   3        1.60       25.14     76.00 o 
  10   5   3     2102.35     2131.75    136.18 o 
  11   5   3      120.08       72.12     69.68 o 
  12   5   3     4267.04     4055.41    164.22 o 
  13   5   3      379.32      431.45    103.49 o 
   0   6   3    39834.63    40559.41    583.60 o 
   1   6   3      212.03      376.28     58.96 o 
   2   6   3    21546.35    22183.87    280.20 o 
   3   6   3      736.86      747.64     46.18 o 
   4   6   3     1680.09     1646.67     62.38 o 
   5   6   3     4134.82     3885.74     92.76 o 
   6   6   3     1690.68     1663.05     71.84 o 
   7   6   3     4215.31     4268.55    118.35 o 
   8   6   3     5400.06     5301.48    137.37 o 
   9   6   3     2327.51     2212.97    122.97 o 
  10   6   3     3131.32     2922.55    150.50 o 
  11   6   3     1224.25     1186.20    115.94 o 
  12   6   3      521.69      537.51    107.45 o 
  13   6   3      139.81       85.23    102.48 o 
   1   7   3     1798.26     1925.59    117.92 o 
   2   7   3        7.04        3.65     40.52 o 
   3   7   3      165.64       76.43     43.71 o 
   4   7   3       96.19      115.51     47.67 o 
   5   7   3       30.35      -18.55     41.44 o 
   6   7   3       52.51       28.22     62.82 o 
   7   7   3      186.74       57.60     66.99 o 
   8   7   3      150.99      161.08     76.93 o 
   9   7   3        2.17        4.81     78.81 o 
  10   7   3      256.18      375.20     93.02 o 
  11   7   3        4.77       35.95     92.87 o 
  12   7   3      256.14      316.04    106.76 o 
   0   8   3    12660.10    12675.92    332.04 o 
   1   8   3      470.46      648.06     72.91 o 
   2   8   3     8551.96     8301.95    182.22 o 
   3   8   3     2195.96     2059.47    120.85 o 
   4   8   3     1645.86     1648.63    135.78 o 
   5   8   3     2262.78     2169.26    114.25 o 
   6   8   3      267.59      214.17     70.01 o 
   7   8   3     1063.97     1015.65     99.22 o 
   8   8   3     1513.55     1592.77    117.42 o 
   9   8   3      934.53      884.66    109.22 o 
  10   8   3     1264.41     1246.51    119.36 o 
  11   8   3      681.80      717.35    116.65 o 
   1   9   3       27.65      -43.72     60.43 o 
   2   9   3     4609.28     4639.33    145.55 o 
   3   9   3       22.73      138.51     81.60 o 
   4   9   3     7570.20     7830.17    190.80 o 
   5   9   3       12.95      104.10     87.99 o 
   6   9   3     3146.26     3256.21    165.48 o 
   7   9   3       53.63     -110.71     90.28 o 
   8   9   3       62.57       -5.46     84.24 o 
   9   9   3      117.64       36.68     93.36 o 
  10   9   3      830.47      883.87    123.56 o 
   0  10   3     1403.42     1767.13    164.10 o 
   1  10   3      230.42      235.45     80.50 o 
   2  10   3      164.19      200.98     91.75 o 
   3  10   3     1763.99     1817.32    137.99 o 
   4  10   3      996.53      752.87    137.91 o 
   5  10   3     3612.85     3582.82    253.25 o 
   6  10   3     3204.44     3653.06    184.86 o 
   7  10   3     2050.98     2086.07    164.53 o 
   8  10   3     2409.70     2519.09    182.28 o 
   1  11   3     1047.50      999.21    125.55 o 
   2  11   3     1480.91     1477.65    139.39 o 
   3  11   3      369.90      283.55    129.61 o 
   4  11   3     2617.83     2478.16    214.61 o 
   5  11   3       18.04      -17.15    122.32 o 
   0   0   4    43054.30    43515.18    711.82 o 
   1   0   4     2227.24     2382.93     61.20 o 
   2   0   4       98.64      128.78     22.64 o 
   3   0   4     4599.15     4562.78    184.08 o 
   4   0   4     6215.75     5981.79    317.27 o 
   5   0   4     1972.93     1820.81     58.39 o 
   6   0   4    38527.58    37132.51   1009.76 o 
   7   0   4     1077.23     1067.79     58.24 o 
   8   0   4    25303.87    24424.38    409.12 o 
   9   0   4      241.34      125.45     64.38 o 
  10   0   4     1065.53     1037.90    124.41 o 
  11   0   4     2421.83     2491.19    133.20 o 
  12   0   4     3684.88     3762.66    222.47 o 
  13   0   4      475.20      400.63    138.52 o 
  14   0   4     9879.73    10660.33    368.21 o 
  15   0   4        0.56      132.13    149.14 o 
   1   1   4     7227.31     7640.17     91.60 o 
   2   1   4     2607.52     2452.98     59.68 o 
   3   1   4        1.96        0.55     17.19 o 
   4   1   4    39129.12    38065.93    587.75 o 
   5   1   4     3373.46     3729.33    265.71 o 
   6   1   4    11721.25    11540.20    157.60 o 
   7   1   4     6060.59     5708.68     83.27 o 
   8   1   4       17.16      -23.62     33.66 o 
   9   1   4      703.40      658.73     49.88 o 
  10   1   4    12567.54    12165.53    259.98 o 
  11   1   4      103.30       67.94     60.92 o 
  12   1   4    11466.21    11318.51    217.22 o 
  13   1   4      101.15       90.70     86.13 o 
  14   1   4     2496.05     2418.75    150.04 o 
  15   1   4      156.74      107.47    104.08 o 
   0   2   4   230680.78   198608.39   3504.83 o 
   1   2   4     3223.61     3340.28     61.40 o 
   2   2   4   102102.23    97658.30    994.29 o 
   3   2   4     4797.86     4996.15     65.70 o 
   4   2   4    12810.71    12899.27    153.61 o 
   5   2   4    14469.83    14870.42    247.89 o 
   6   2   4     4514.29     4470.30    113.68 o 
   7   2   4      801.59      755.29     45.39 o 
   8   2   4    19955.76    19709.52    302.81 o 
   9   2   4       54.32       88.36     41.54 o 
  10   2   4    10308.14    10348.05    157.37 o 
  11   2   4      364.27      337.35     68.25 o 
  12   2   4     2293.24     2282.44    113.15 o 
  13   2   4      387.13      387.89     84.88 o 
  14   2   4       27.43      -31.08    111.74 o 
  15   2   4       54.10       28.12    121.56 o 
   1   3   4     1678.26     1764.97     83.60 o 
   2   3   4     6373.21     6513.31    113.78 o 
   3   3   4        8.87       -3.93     26.98 o 
   4   3   4    18191.11    18267.19    205.01 o 
   5   3   4       62.00       51.51     26.92 o 
   6   3   4    12973.52    12362.30    151.78 o 
   7   3   4     1176.15     1035.07     51.79 o 
   8   3   4     3624.06     3747.48    142.90 o 
   9   3   4      546.08      603.51     53.49 o 
  10   3   4       41.23       31.48     54.16 o 
  11   3   4        8.03       24.28     54.86 o 
  12   3   4      696.10      818.60    103.93 o 
  13   3   4       17.66        4.23     81.61 o 
  14   3   4      241.88      229.19    125.19 o 
   0   4   4    19526.85    19674.31    565.36 o 
   1   4   4     2330.03     2807.58     95.83 o 
   2   4   4    11610.62    11999.00    331.23 o 
   3   4   4     3524.67     3706.60     93.84 o 
   4   4   4     5334.19     5391.82     75.17 o 
   5   4   4     1564.27     1605.52     55.03 o 
   6   4   4        2.88       -8.64     28.87 o 
   7   4   4      187.54      232.78     42.86 o 
   8   4   4     1104.82     1224.23     67.59 o 
   9   4   4       55.37        4.25     67.17 o 
  10   4   4     2622.15     2416.17    108.75 o 
  11   4   4      131.15       -7.43     65.15 o 
  12   4   4     1049.73     1052.65     97.75 o 
  13   4   4      109.29       91.54     91.40 o 
  14   4   4      157.89      242.20    104.92 o 
   1   5   4     3094.17     3232.46     78.11 o 
   2   5   4    18976.77    19684.46    298.69 o 
   3   5   4      832.07     1065.82    106.13 o 
   4   5   4    35364.64    36559.80    466.69 o 
   5   5   4     1185.79     1278.62     65.95 o 
   6   5   4    27980.10    27551.08    376.62 o 
   7   5   4      786.35      789.36     58.94 o 
   8   5   4     8929.45     8487.09    168.86 o 
   9   5   4      138.51      106.89     61.20 o 
  10   5   4       10.33       23.60     61.52 o 
  11   5   4        3.17      -99.14     66.10 o 
  12   5   4      849.26      932.84     97.70 o 
  13   5   4       26.35       49.77    107.76 o 
   0   6   4     8428.00     9441.21    377.39 o 
   1   6   4      175.37      317.62     63.07 o 
   2   6   4     3346.54     3551.53    129.17 o 
   3   6   4      935.66      965.65     56.51 o 
   4   6   4      649.08      575.16     54.37 o 
   5   6   4     1156.92     1031.55     65.56 o 
   6   6   4    11307.26    10914.03    167.74 o 
   7   6   4        3.20      -29.16     47.78 o 
   8   6   4    10689.63    10443.32    195.69 o 
   9   6   4      549.11      467.58     73.19 o 
  10   6   4     2511.22     2528.07    136.64 o 
  11   6   4      229.33      229.64     91.07 o 
  12   6   4      192.53      243.35     96.93 o 
  13   6   4      193.09      144.28    102.00 o 
   1   7   4     4395.23     4554.12    196.91 o 
   2   7   4     1956.56     1901.63     88.74 o 
   3   7   4      290.09      314.75     49.78 o 
   4   7   4     1899.62     1756.80     82.69 o 
   5   7   4      802.26      642.48     64.05 o 
   6   7   4       79.82       13.97     50.46 o 
   7   7   4     1274.10     1271.68     98.83 o 
   8   7   4     3793.62     3826.69    148.60 o 
   9   7   4      769.67      843.79    100.10 o 
  10   7   4     9504.94     9354.33    234.99 o 
  11   7   4       23.07      111.68     93.43 o 
  12   7   4     6005.10     6083.77    207.68 o 
   0   8   4    12224.79    12413.19    332.24 o 
   1   8   4      407.46      715.99     77.34 o 
   2   8   4     7149.35     6999.70    167.85 o 
   3   8   4      890.85      987.97    101.36 o 
   4   8   4       24.66      -86.15     66.90 o 
   5   8   4      570.28      497.06     92.78 o 
   6   8   4     4562.29     4349.03    151.70 o 
   7   8   4      381.86      451.79     90.52 o 
   8   8   4     5067.89     5006.95    170.52 o 
   9   8   4       86.40      135.42     84.45 o 
  10   8   4     1220.36     1072.96    120.31 o 
  11   8   4      428.40      407.58    110.48 o 
   1   9   4      731.48      714.56     83.27 o 
   2   9   4     7180.72     6954.62    211.51 o 
   3   9   4      569.36      727.37     99.84 o 
   4   9   4    14815.61    13943.48    550.11 o 
   5   9   4      106.31      263.29     90.39 o 
   6   9   4    12189.27    11452.56    291.94 o 
   7   9   4      706.31      768.65    115.41 o 
   8   9   4     2519.49     2643.52    172.64 o 
   9   9   4      244.83      198.67     92.46 o 
   0  10   4     4761.14     4531.99    225.28 o 
   1  10   4       22.88        9.73    102.33 o 
   2  10   4     2776.75     2462.49    158.01 o 
   3  10   4       14.53     -116.47     78.89 o 
   4  10   4       34.72        9.26    102.85 o 
   5  10   4       48.35     -114.35     93.58 o 
   6  10   4      651.39      612.46    116.52 o 
   7  10   4       25.06       66.06    105.14 o 
   8  10   4     1065.55     1081.10    140.13 o 
   1  11   4      135.10       -7.86     93.55 o 
   2  11   4      343.18      311.18    109.09 o 
   3  11   4        0.03     -112.83    115.57 o 
   4  11   4     1217.99     1218.35    181.71 o 
   5  11   4       28.45      -36.57    127.46 o 
   1   1   5    38608.96    39432.03    352.40 o 
   2   1   5    34278.10    35567.60    482.71 o 
   3   1   5     5819.32     5521.34    108.35 o 
   4   1   5    46200.39    45146.91    567.43 o 
   5   1   5      349.56      294.34     33.26 o 
   6   1   5    24233.49    24110.55    376.96 o 
   7   1   5      266.55      235.51     29.60 o 
   8   1   5     4976.91     4869.33    128.98 o 
   9   1   5     3368.91     3298.88     83.76 o 
  10   1   5       25.35        3.16     50.86 o 
  11   1   5     1391.28     1337.08     80.55 o 
  12   1   5      525.21      559.05     82.11 o 
  13   1   5      653.26      651.41    101.95 o 
  14   1   5      308.13      294.59    112.37 o 
  15   1   5      142.29      101.00    104.63 o 
   0   2   5    56216.86    57772.18    666.86 o 
   1   2   5     6184.36     6245.70     76.94 o 
   2   2   5    39419.48    39636.87    389.10 o 
   3   2   5     4398.89     3948.90     70.83 o 
   4   2   5        5.70       81.56     28.31 o 
   5   2   5    10500.32    10508.02    167.09 o 
   6   2   5    17055.29    16783.68    387.02 o 
   7   2   5     4294.32     4096.25     92.11 o 
   8   2   5    12483.63    12454.90    255.42 o 
   9   2   5      241.70      222.18     45.65 o 
  10   2   5     2715.45     2733.54     87.14 o 
  11   2   5      463.57      333.74     72.06 o 
  12   2   5      183.71       76.48     72.80 o 
  13   2   5      841.08      855.26    118.78 o 
  14   2   5      378.43      319.29    123.19 o 
   1   3   5     2297.91     2338.28     43.14 o 
   2   3   5    39825.56    41146.43    407.43 o 
   3   3   5      576.59      588.98     28.16 o 
   4   3   5    34243.93    35355.93    428.11 o 
   5   3   5    12518.31    12667.43    162.73 o 
   6   3   5     2301.04     2463.54    110.71 o 
   7   3   5     5651.17     5494.15    168.52 o 
   8   3   5     4788.66     5055.76    108.38 o 
   9   3   5     1464.20     1483.53     68.68 o 
  10   3   5    13822.43    13924.91    326.42 o 
  11   3   5      308.08      262.10     81.15 o 
  12   3   5     9914.11     9916.58    271.95 o 
  13   3   5     1225.52     1173.18    138.47 o 
  14   3   5     1835.71     1851.93    208.97 o 
   0   4   5    40878.17    44412.80    613.44 o 
   1   4   5      144.49      289.57     35.92 o 
   2   4   5     5773.10     6195.08     97.03 o 
   3   4   5      161.84      210.51     29.61 o 
   4   4   5     8076.96     8977.64    304.93 o 
   5   4   5      218.10      212.90     32.69 o 
   6   4   5    17890.28    17114.75    331.98 o 
   7   4   5      772.01      839.18     58.65 o 
   8   4   5    13493.03    12984.97    202.09 o 
   9   4   5     2580.59     2489.49    103.96 o 
  10   4   5     1860.53     1659.75    110.56 o 
  11   4   5     2577.04     2564.50    119.59 o 
  12   4   5     1018.25     1140.99    138.25 o 
  13   4   5     1270.46     1246.46    125.04 o 
  14   4   5     3431.47     3314.89    197.87 o 
   1   5   5    13033.66    12445.22    176.25 o 
   2   5   5    19238.79    19041.75    220.92 o 
   3   5   5     1201.05     1442.73    113.14 o 
   4   5   5    32060.50    32122.86    574.35 o 
   5   5   5      536.31      568.00     54.75 o 
   6   5   5    12871.43    12980.76    203.45 o 
   7   5   5     1315.67     1320.48     70.43 o 
   8   5   5      550.46      528.06     67.44 o 
   9   5   5      858.89      882.50     89.48 o 
  10   5   5      953.34      926.29     86.65 o 
  11   5   5      262.71      235.82     79.17 o 
  12   5   5     1772.99     1811.15    135.85 o 
  13   5   5        5.65       78.77     96.79 o 
   0   6   5    30710.84    31471.34    601.97 o 
   1   6   5     1343.46     1486.38     67.10 o 
   2   6   5    19331.20    19991.71    261.52 o 
   3   6   5     8250.93     8162.87    129.88 o 
   4   6   5     2251.45     2202.69     83.54 o 
   5   6   5     7383.08     7306.67    183.99 o 
   6   6   5     2318.93     2260.66     92.97 o 
   7   6   5     5955.00     5671.08    141.10 o 
   8   6   5     5260.06     5041.64    138.59 o 
   9   6   5     1636.64     1587.58     95.88 o 
  10   6   5     3168.86     3140.55    139.41 o 
  11   6   5       16.59      -67.02     82.47 o 
  12   6   5      884.55      816.77    115.28 o 
   1   7   5      176.75       77.90     49.42 o 
   2   7   5      106.51       65.23     48.19 o 
   3   7   5      302.85      191.98     64.63 o 
   4   7   5       22.32       29.78     46.56 o 
   5   7   5      344.04      349.61     85.31 o 
   6   7   5        0.68      -32.76     51.33 o 
   7   7   5      160.14      110.67     58.99 o 
   8   7   5        2.56      -98.52     69.51 o 
   9   7   5       27.98       10.69     77.97 o 
  10   7   5      202.97      263.93     90.55 o 
  11   7   5       12.24       56.83     90.81 o 
  12   7   5      223.32      279.34    107.37 o 
   0   8   5    14655.63    14988.25    502.36 o 
   1   8   5      599.82      734.66     78.31 o 
   2   8   5     8287.56     8471.56    186.40 o 
   3   8   5     2645.98     2844.82    167.76 o 
   4   8   5      858.34      697.60     99.97 o 
   5   8   5     3865.62     3716.28    161.51 o 
   6   8   5      191.96      253.20     91.98 o 
   7   8   5     2789.59     2831.38    133.13 o 
   8   8   5     1137.37     1245.86    111.13 o 
   9   8   5      754.13      869.07    110.16 o 
  10   8   5      881.57      815.98    113.80 o 
  11   8   5       36.18       11.12     96.53 o 
   1   9   5     3064.71     3249.53    127.89 o 
   2   9   5     2918.80     2849.62    147.69 o 
   3   9   5      699.66      808.73    135.86 o 
   4   9   5     5399.77     5044.49    188.36 o 
   5   9   5       41.36      218.09    120.49 o 
   6   9   5     1971.82     1878.43    146.09 o 
   7   9   5      801.86      831.33    123.71 o 
   8   9   5        2.96       -5.51     98.45 o 
   9   9   5      914.10      647.25    133.26 o 
   0  10   5     2215.79     2120.28    175.67 o 
   1  10   5       10.42      -27.86     86.22 o 
   2  10   5      661.52      592.60    106.87 o 
   3  10   5       56.73       83.86     88.84 o 
   4  10   5      725.86      725.03    140.89 o 
   5  10   5       24.40        3.69     97.51 o 
   6  10   5     3782.29     3606.76    186.28 o 
   7  10   5      368.80      312.01    114.60 o 
   1  11   5        4.26      -48.79    119.81 o 
   2  11   5     1212.55     1223.39    151.58 o 
   3  11   5       60.81      -12.23    113.13 o 
   4  11   5     1241.92     1050.76    249.69 o 
   5  11   5      309.58      184.58    205.93 o 
   0   0   6    11092.79    10098.61    207.28 o 
   1   0   6      931.86     1082.97     60.78 o 
   2   0   6    32382.25    33297.31    903.40 o 
   3   0   6     5355.09     5883.34    251.75 o 
   4   0   6      279.63      409.86     40.47 o 
   5   0   6     4280.02     4228.52    272.58 o 
   6   0   6    16490.87    16013.96    351.26 o 
   7   0   6     9143.65     9251.14    181.69 o 
   8   0   6    28249.51    28892.05    658.04 o 
   9   0   6    18265.71    18400.88    762.95 o 
  10   0   6     8864.95     8871.37    225.21 o 
  11   0   6     9477.29     9346.23    242.46 o 
  12   0   6       62.94      -92.78     93.27 o 
  13   0   6     2284.66     2770.41    573.53 o 
  14   0   6     2424.21     2321.75    217.61 o 
   1   1   6     8947.93     9540.22    119.90 o 
   2   1   6    11288.51    11257.55    216.06 o 
   3   1   6     2849.89     3026.84    102.68 o 
   4   1   6    34666.56    33081.16    657.48 o 
   5   1   6     2238.27     2099.71     78.60 o 
   6   1   6    25754.79    25916.74    607.87 o 
   7   1   6     4948.08     4942.81    121.15 o 
   8   1   6        0.02      -34.32     47.19 o 
   9   1   6     3180.18     2971.38     94.93 o 
  10   1   6     5333.37     5282.63    127.38 o 
  11   1   6       92.70       42.15     58.05 o 
  12   1   6     6919.18     6714.87    170.16 o 
  13   1   6      961.46     1049.23    100.77 o 
  14   1   6     1413.62     1378.97    134.67 o 
   0   2   6    17330.08    18485.05    242.67 o 
   1   2   6     8905.88     9232.72    145.47 o 
   2   2   6    13402.96    14044.38    163.63 o 
   3   2   6    31179.46    32529.56    610.79 o 
   4   2   6       76.04      113.56     41.14 o 
   5   2   6    40598.41    39664.93    785.89 o 
   6   2   6     7255.29     7337.84    140.14 o 
   7   2   6    24171.97    24257.80    510.86 o 
   8   2   6    11388.38    11289.96    219.41 o 
   9   2   6     2814.96     2458.93     80.40 o 
  10   2   6     4092.83     4029.89    113.21 o 
  11   2   6       20.88      -24.58     62.17 o 
  12   2   6       19.46       76.23     81.09 o 
  13   2   6      384.59      253.64     93.08 o 
  14   2   6      958.04      965.59    146.85 o 
   1   3   6    11810.10    12247.00    133.33 o 
   2   3   6     5656.48     5779.74    148.08 o 
   3   3   6    16559.72    17482.01    181.25 o 
   4   3   6     3233.57     3364.99     60.85 o 
   5   3   6      416.21      502.46     75.99 o 
   6   3   6     2064.94     2209.56    149.15 o 
   7   3   6      540.23      636.30     47.90 o 
   8   3   6      150.03      223.70     43.39 o 
   9   3   6      932.67      849.86     65.87 o 
  10   3   6      885.14      966.76     82.54 o 
  11   3   6     1300.10     1213.58    105.13 o 
  12   3   6      492.55      487.16     97.89 o 
  13   3   6      663.55      748.07    108.56 o 
  14   3   6       79.96       27.44    112.73 o 
   0   4   6     3873.56     4117.23     98.46 o 
   1   4   6        6.90       38.37     25.84 o 
   2   4   6     3476.55     3606.11     74.90 o 
   3   4   6     8033.90     7646.63    150.61 o 
   4   4   6       25.52       27.99     28.21 o 
   5   4   6    12146.40    12038.24    202.61 o 
   6   4   6       10.66      -18.94     41.55 o 
   7   4   6     6941.57     6964.47    156.66 o 
   8   4   6      987.10     1141.72     71.60 o 
   9   4   6     3779.60     3830.54    111.48 o 
  10   4   6      641.99      604.08     76.49 o 
  11   4   6      666.29      565.12     83.08 o 
  12   4   6       11.09      -14.75     86.20 o 
  13   4   6       10.87      -38.39     94.95 o 
  14   4   6       48.67      216.49    110.16 o 
   1   5   6    29028.90    29658.31    349.32 o 
   2   5   6     4051.39     3970.09     84.36 o 
   3   5   6    12067.26    12411.97    229.82 o 
   4   5   6     4069.64     3981.02    101.24 o 
   5   5   6      379.07      410.20     51.66 o 
   6   5   6     3047.95     3160.97     98.57 o 
   7   5   6     3762.02     3390.64     97.50 o 
   8   5   6       53.28      -28.35     48.79 o 
   9   5   6     4044.20     3994.22    126.49 o 
  10   5   6     1312.23     1608.59    101.38 o 
  11   5   6     2252.72     2344.35    121.86 o 
  12   5   6     2357.03     2415.85    129.02 o 
  13   5   6      686.96      896.00    121.21 o 
   0   6   6    11093.34    11992.07    296.20 o 
   1   6   6       38.34       73.17     43.77 o 
   2   6   6     6464.22     6520.32    139.42 o 
   3   6   6      762.27      934.94     62.23 o 
   4   6   6      110.59       58.65     60.79 o 
   5   6   6      370.27      319.64     57.44 o 
   6   6   6     3503.18     3454.66    107.82 o 
   7   6   6       33.89       69.39     52.12 o 
   8   6   6     7526.39     7356.84    167.00 o 
   9   6   6     1109.47     1050.41     89.76 o 
  10   6   6     2255.78     2185.35    115.80 o 
  11   6   6     2800.27     2738.95    132.07 o 
  12   6   6       14.64       -1.07     90.74 o 
   1   7   6     2708.13     2561.24    108.70 o 
   2   7   6     6088.27     5863.50    145.85 o 
   3   7   6     4130.06     4089.61    151.73 o 
   4   7   6    14842.00    14285.05    252.75 o 
   5   7   6     3247.65     3365.41    110.37 o 
   6   7   6     6503.48     6509.67    150.19 o 
   7   7   6     2180.42     2090.82    101.02 o 
   8   7   6        0.01      -78.71     58.19 o 
   9   7   6       67.22      -56.17     80.04 o 
  10   7   6     2880.17     2776.74    149.62 o 
  11   7   6      935.87      988.12    122.80 o 
   0   8   6    11257.35    10878.35    308.93 o 
   1   8   6      178.73      230.50     64.53 o 
   2   8   6     5742.32     5585.72    184.76 o 
   3   8   6     2279.48     2069.68    132.29 o 
   4   8   6      146.79       86.76     80.32 o 
   5   8   6     3005.96     3039.59    126.14 o 
   6   8   6     3660.35     3751.48    252.05 o 
   7   8   6      447.28      511.71    105.09 o 
   8   8   6     5353.01     5141.91    175.72 o 
   9   8   6       72.22       -4.62     84.15 o 
  10   8   6     1460.12     1321.03    126.30 o 
   1   9   6    10537.32    10565.92    389.06 o 
   2   9   6     2356.94     2459.13    151.27 o 
   3   9   6     3786.43     3834.04    168.90 o 
   4   9   6     5121.74     4517.45    180.31 o 
   5   9   6      356.79      293.14    124.30 o 
   6   9   6     1680.73     1698.12    140.45 o 
   7   9   6      479.29      397.25    107.78 o 
   8   9   6        0.13      -46.93    102.47 o 
   9   9   6     1362.70     1350.88    149.59 o 
   0  10   6      962.95     1059.04    140.98 o 
   1  10   6       52.22       77.34     87.22 o 
   2  10   6      179.63      286.59    124.39 o 
   3  10   6      812.24      621.54    127.79 o 
   4  10   6       19.02     -116.05    105.64 o 
   5  10   6     1284.25     1195.98    172.68 o 
   6  10   6      274.43      191.32    108.06 o 
   7  10   6      399.39      395.97    122.80 o 
   1  11   6     2024.56     2022.28    157.06 o 
   2  11   6        2.48     -105.23    100.16 o 
   3  11   6     1056.53      983.36    143.17 o 
   4  11   6       16.07     -110.52    122.19 o 
   1   1   7    28316.17    30128.65    328.90 o 
   2   1   7     1636.17     1638.87     47.86 o 
   3   1   7    11848.04    11731.14    271.25 o 
   4   1   7      279.50      281.68     30.90 o 
   5   1   7      262.59      224.29     43.18 o 
   6   1   7     4543.53     4390.72    147.64 o 
   7   1   7     2158.99     2172.12     93.94 o 
   8   1   7     9953.16    10078.91    300.36 o 
   9   1   7     1116.22     1103.69     80.69 o 
  10   1   7     4951.23     4971.90    131.86 o 
  11   1   7     1379.74     1378.12     84.84 o 
  12   1   7     1445.71     1524.11    102.66 o 
  13   1   7      536.45      561.72     90.96 o 
  14   1   7      241.20      214.36    123.11 o 
   0   2   7    35065.71    36921.02    449.91 o 
   1   2   7     3723.38     3705.97     81.55 o 
   2   2   7     7245.09     7422.50    106.73 o 
   3   2   7    31809.12    33119.80    342.38 o 
   4   2   7     2505.05     2634.43     87.27 o 
   5   2   7    12521.63    12598.83    307.77 o 
   6   2   7    12720.38    13072.20    267.25 o 
   7   2   7     3737.40     3647.63     99.31 o 
   8   2   7     7745.50     7961.31    214.64 o 
   9   2   7       37.10      -28.48     42.14 o 
  10   2   7     1256.66     1187.50     77.49 o 
  11   2   7     1618.86     1580.96    100.69 o 
  12   2   7      359.78      302.81     93.87 o 
  13   2   7      834.94      993.42    117.07 o 
  14   2   7     1665.88     1974.32    145.37 o 
   1   3   7     4054.42     4419.18     69.31 o 
   2   3   7    48392.14    48524.71    559.03 o 
   3   3   7     1876.79     1918.93     58.38 o 
   4   3   7    63982.95    65235.17    613.48 o 
   5   3   7     8760.56     8193.42    145.06 o 
   6   3   7    28425.30    27641.24    538.19 o 
   7   3   7     8584.20     8570.27    196.98 o 
   8   3   7     3398.92     3195.72    127.59 o 
   9   3   7      604.67      550.58     61.30 o 
  10   3   7     1080.67     1138.98     78.24 o 
  11   3   7      199.30       94.01     79.91 o 
  12   3   7     3367.44     3339.43    153.58 o 
  13   3   7     1658.94     1684.70    135.30 o 
  14   3   7     1409.60     1630.34    141.83 o 
   0   4   7   107314.37   108059.49   1425.92 o 
   1   4   7      661.99     1171.52    122.97 o 
   2   4   7    45710.30    46125.30    525.99 o 
   3   4   7     5173.02     5034.72    153.56 o 
   4   4   7      341.59      518.28    162.86 o 
   5   4   7      889.75      812.38     61.57 o 
   6   4   7    10337.67    10061.38    277.26 o 
   7   4   7     1124.52     1117.70     98.64 o 
   8   4   7    16036.43    15945.26    332.71 o 
   9   4   7     4378.06     4228.64    153.75 o 
  10   4   7     7218.74     7002.40    212.45 o 
  11   4   7     3787.39     3835.51    180.57 o 
  12   4   7      496.56      614.71    103.59 o 
  13   4   7     1285.86     1304.19    133.82 o 
   1   5   7    22518.16    23065.81    389.47 o 
   2   5   7     6042.55     6063.04    149.43 o 
   3   5   7     3782.16     4065.50     88.18 o 
   4   5   7     4388.21     4252.96    106.68 o 
   5   5   7      228.23      176.94     50.06 o 
   6   5   7      393.95      449.28     60.48 o 
   7   5   7     2792.42     2627.15     99.26 o 
   8   5   7     1182.30     1232.38     75.90 o 
   9   5   7     2480.54     2299.96    107.56 o 
  10   5   7     4707.12     4554.30    143.09 o 
  11   5   7      481.12      614.69     91.03 o 
  12   5   7     4289.65     4090.54    172.42 o 
  13   5   7        1.11      -35.56     95.52 o 
   0   6   7      112.35       58.20     63.56 o 
   1   6   7     1467.12     1411.25     79.85 o 
   2   6   7      299.44      231.23     52.19 o 
   3   6   7     5574.83     5085.77    128.13 o 
   4   6   7     2675.23     2612.34    116.89 o 
   5   6   7     7496.78     7326.42    192.31 o 
   6   6   7     2836.36     2826.53    104.78 o 
   7   6   7     3630.34     3619.08    118.48 o 
   8   6   7      593.76      537.35     75.31 o 
   9   6   7      649.96      593.78     79.69 o 
  10   6   7       52.21       70.77     77.13 o 
  11   6   7        2.07     -103.96     72.63 o 
  12   6   7      766.17      604.15    100.10 o 
   1   7   7       13.48       -1.25     65.76 o 
   2   7   7       11.93      -29.48     48.96 o 
   3   7   7       54.55      139.88     74.08 o 
   4   7   7      596.18      739.61    102.03 o 
   5   7   7       50.91      102.77     66.45 o 
   6   7   7      607.85      638.97     72.04 o 
   7   7   7      102.03       92.42     71.24 o 
   8   7   7       53.30        5.11     65.25 o 
   9   7   7      116.89       27.80     68.27 o 
  10   7   7       32.49      -62.40     85.45 o 
  11   7   7       12.72     -131.94     87.96 o 
   0   8   7     2754.34     2670.11    173.02 o 
   1   8   7      543.14      486.15     76.12 o 
   2   8   7     1716.65     1722.94    180.77 o 
   3   8   7     4157.29     3862.02    243.03 o 
   4   8   7      927.66      914.02    110.13 o 
   5   8   7     4734.71     4715.98    153.32 o 
   6   8   7     1123.55     1094.70     99.39 o 
   7   8   7     2259.67     2377.12    156.26 o 
   8   8   7       93.67       -4.67     92.08 o 
   9   8   7      650.81      559.26    104.35 o 
  10   8   7      215.57       37.93     95.83 o 
   1   9   7     3819.95     3570.75    165.92 o 
   2   9   7     1453.69     1523.60    161.05 o 
   3   9   7      405.36      441.08     96.68 o 
   4   9   7     2964.95     2591.41    152.22 o 
   5   9   7      561.59      533.05    106.85 o 
   6   9   7      611.39      398.44    132.80 o 
   7   9   7     1681.97     1614.09    148.61 o 
   8   9   7      108.59      127.55    107.36 o 
   9   9   7      895.55      751.09    136.95 o 
   0  10   7    10705.48    10172.43    492.60 o 
   1  10   7      112.56      385.24    100.65 o 
   2  10   7     5845.25     5550.82    255.38 o 
   3  10   7      202.03      247.38    104.18 o 
   4  10   7      408.80      215.10     98.78 o 
   5  10   7        4.07     -176.26    117.51 o 
   6  10   7      855.08      644.84    124.13 o 
   7  10   7      382.63      410.99    126.63 o 
   1  11   7      199.28       69.78    139.08 o 
   2  11   7     2760.10     2765.02    221.65 o 
   3  11   7       10.26      152.44    102.12 o 
   0   0   8   102607.66    96527.96   3266.81 o 
   1   0   8      231.14      242.78     34.41 o 
   2   0   8    72640.11    71620.58    967.79 o 
   3   0   8     9753.00     9864.31    454.70 o 
   4   0   8    16375.41    17150.80    933.22 o 
   5   0   8    18782.82    17942.38   1329.98 o 
   6   0   8     9863.34     9406.60    385.16 o 
   7   0   8     4530.95     4562.61    407.14 o 
   8   0   8    17430.73    18616.06    864.50 o 
   9   0   8       60.80       60.88     71.20 o 
  10   0   8     7855.16     7885.22    302.82 o 
  11   0   8     4994.84     5252.55    288.92 o 
  12   0   8     2290.91     2324.73    155.30 o 
  13   0   8     2985.51     2882.93    222.11 o 
  14   0   8       14.68     -199.09    132.72 o 
   1   1   8    17163.66    17808.22    222.28 o 
   2   1   8    16731.66    17639.09    400.75 o 
   3   1   8      711.57      660.71     37.73 o 
   4   1   8    40748.70    40997.79   1250.71 o 
   5   1   8     2932.27     2721.28     95.85 o 
   6   1   8    17190.53    16820.68    639.84 o 
   7   1   8    10825.49    10541.79    263.09 o 
   8   1   8      660.33      793.23    116.84 o 
   9   1   8     5590.30     5749.47    197.14 o 
  10   1   8     4470.77     4543.36    121.62 o 
  11   1   8      200.78      125.02     62.85 o 
  12   1   8     4374.47     4340.42    132.09 o 
  13   1   8      321.30      297.79     98.22 o 
  14   1   8     1322.26     1347.80    157.27 o 
   0   2   8     1336.53     1438.22     58.49 o 
   1   2   8       61.35       64.67     22.64 o 
   2   2   8      807.77      736.99     39.81 o 
   3   2   8     4382.42     3951.50    102.34 o 
   4   2   8     6419.23     5962.30    132.28 o 
   5   2   8     5446.86     5233.36    160.97 o 
   6   2   8     8033.55     8091.96    240.03 o 
   7   2   8     1350.77     1423.23     66.71 o 
   8   2   8     5140.06     5124.70    134.24 o 
   9   2   8        2.73      -53.38     43.11 o 
  10   2   8       74.22      -25.82     53.67 o 
  11   2   8     1513.16     1548.04    102.58 o 
  12   2   8     2089.19     2147.37    135.04 o 
  13   2   8      876.50      985.72    118.21 o 
  14   2   8     3240.80     3454.30    172.55 o 
   1   3   8     1999.62     1869.78     50.73 o 
   2   3   8      634.57      679.01     42.26 o 
   3   3   8     1429.02     1620.00    144.34 o 
   4   3   8     1036.72     1035.02     50.92 o 
   5   3   8      352.72      494.03     51.72 o 
   6   3   8     1586.28     1609.82     66.86 o 
   7   3   8      597.22      681.06     64.26 o 
   8   3   8     3376.71     3425.05    123.01 o 
   9   3   8      281.21      203.30     58.52 o 
  10   3   8     2138.56     2158.51    109.39 o 
  11   3   8        1.54      -23.68     79.13 o 
  12   3   8      680.11      716.30    107.51 o 
  13   3   8       63.98       39.98     93.01 o 
   0   4   8     4294.86     4637.89    143.05 o 
   1   4   8      429.24      424.67     33.38 o 
   2   4   8     6910.69     7252.88    179.91 o 
   3   4   8       36.73       28.23     34.79 o 
   4   4   8     2333.39     2263.15     72.53 o 
   5   4   8      147.50      133.05     47.28 o 
   6   4   8     1156.51     1217.20    115.68 o 
   7   4   8      154.04      201.17     62.27 o 
   8   4   8       21.06       13.89     48.94 o 
   9   4   8       78.61       64.55     55.11 o 
  10   4   8      225.41      173.22     70.90 o 
  11   4   8      196.88      182.48     91.31 o 
  12   4   8      577.68      512.69    103.81 o 
  13   4   8      107.34       -6.84     99.10 o 
   1   5   8     2656.21     2604.48     79.00 o 
   2   5   8      264.65      152.55     38.55 o 
   3   5   8     1263.39     1233.73     67.74 o 
   4   5   8       75.40       54.04     53.06 o 
   5   5   8      184.24      134.01     52.62 o 
   6   5   8     1343.56     1158.23    101.59 o 
   7   5   8      938.23      814.76     85.97 o 
   8   5   8     3313.10     3525.33    108.28 o 
   9   5   8     1618.55     1631.50     88.81 o 
  10   5   8     4823.39     4811.04    148.87 o 
  11   5   8      150.46      181.39     80.28 o 
  12   5   8     1838.79     1766.66    137.26 o 
   0   6   8    20662.58    20763.16    448.04 o 
   1   6   8      706.64      833.12     81.51 o 
   2   6   8     8697.14     8575.84    176.66 o 
   3   6   8     2517.11     2641.41    105.56 o 
   4   6   8      284.99      277.48     55.42 o 
   5   6   8     3962.88     3808.52    113.88 o 
   6   6   8     1830.84     1913.78     95.88 o 
   7   6   8     1007.33     1047.25     82.86 o 
   8   6   8     4452.50     4247.39    119.71 o 
   9   6   8      523.09      454.24     82.19 o 
  10   6   8     1891.62     1902.65    115.44 o 
  11   6   8     1719.70     1734.87    119.47 o 
  12   6   8       10.65      -38.88     96.06 o 
   1   7   8     7163.38     6790.67    187.31 o 
   2   7   8    10270.00    10258.83    251.09 o 
   3   7   8     2010.40     2247.66    134.21 o 
   4   7   8    26835.77    27202.18    412.42 o 
   5   7   8      869.60     1158.74     95.23 o 
   6   7   8    17242.46    17604.82    350.67 o 
   7   7   8     3624.27     3836.56    129.49 o 
   8   7   8     2786.58     2670.06    117.16 o 
   9   7   8     2411.48     2214.03    119.02 o 
  10   7   8       12.91     -104.46     70.39 o 
  11   7   8      265.97      169.84    102.46 o 
   0   8   8    10483.48    10182.25    413.31 o 
   1   8   8      559.68      624.72     81.96 o 
   2   8   8     6884.80     6351.36    202.19 o 
   3   8   8     2523.34     2389.98    147.26 o 
   4   8   8       11.33       40.57     83.01 o 
   5   8   8     2539.40     2539.58    127.43 o 
   6   8   8     4766.98     4642.31    181.04 o 
   7   8   8      656.65      626.97    111.05 o 
   8   8   8     6060.34     6015.68    224.17 o 
   9   8   8      257.36       66.74    105.78 o 
  10   8   8     1789.55     1681.61    160.04 o 
   1   9   8     1772.70     2093.80    139.79 o 
   2   9   8      108.90      -15.92     79.71 o 
   3   9   8      279.88      236.10     92.53 o 
   4   9   8       14.30       38.96     86.00 o 
   5   9   8      470.81      463.68    110.25 o 
   6   9   8      371.34      392.47    139.40 o 
   7   9   8      840.69      853.44    126.20 o 
   8   9   8     1848.70     1898.45    164.15 o 
   0  10   8       38.10       93.88    178.92 o 
   1  10   8       74.65      241.70    102.19 o 
   2  10   8       72.13      131.97     91.24 o 
   3  10   8      116.90      122.32     96.79 o 
   4  10   8      229.09      143.25     98.76 o 
   5  10   8       23.11     -231.78    160.64 o 
   6  10   8      150.43       29.61    136.47 o 
   1  11   8        9.06      -30.12    164.23 o 
   2  11   8      124.91      -36.22     92.13 o 
   1   1   9      343.24      325.02     39.95 o 
   2   1   9      240.17      261.13     32.31 o 
   3   1   9     2784.25     2648.66     93.80 o 
   4   1   9      875.47      804.90     58.92 o 
   5   1   9     6428.89     6484.67    166.23 o 
   6   1   9     3118.05     3113.57    238.86 o 
   7   1   9     2674.88     2624.89    170.11 o 
   8   1   9     5363.76     5427.89    171.27 o 
   9   1   9      246.19      263.56     60.10 o 
  10   1   9     3797.07     3672.85    142.24 o 
  11   1   9      875.62      954.26     86.19 o 
  12   1   9     1720.24     1662.21    111.28 o 
  13   1   9     1442.89     1754.98    136.75 o 
  14   1   9      112.69      249.21    124.66 o 
   0   2   9     3763.71     3878.36    101.20 o 
   1   2   9      873.43      898.97     40.93 o 
   2   2   9     2252.64     2348.78     65.56 o 
   3   2   9     2756.81     2725.24     83.66 o 
   4   2   9      254.27      221.99     39.57 o 
   5   2   9     4935.17     4593.76    136.61 o 
   6   2   9     4475.66     4625.53    221.83 o 
   7   2   9      311.15      323.49     74.62 o 
   8   2   9     5609.11     5691.06    191.01 o 
   9   2   9     2856.87     2919.55    243.07 o 
  10   2   9     1180.86     1286.91    124.48 o 
  11   2   9     1938.11     2138.04    115.08 o 
  12   2   9       87.69       16.71     87.46 o 
  13   2   9     1014.71      923.56    122.06 o 
   1   3   9    57071.92    57575.24    527.08 o 
   2   3   9    28050.81    28173.25    552.70 o 
   3   3   9    11862.61    11958.72    162.93 o 
   4   3   9    41904.34    41504.77    797.27 o 
   5   3   9     2220.24     2295.01     73.79 o 
   6   3   9    25458.93    24336.03    688.14 o 
   7   3   9     9268.58     9181.99    301.47 o 
   8   3   9     3598.01     3587.84    116.32 o 
   9   3   9     8119.28     8095.91    224.23 o 
  10   3   9      491.63      581.20     81.46 o 
  11   3   9     1172.03     1404.71    118.34 o 
  12   3   9     2307.29     2447.40    161.15 o 
  13   3   9       20.17      -40.10     95.47 o 
   0   4   9    41844.25    42001.85    806.96 o 
   1   4   9     7419.23     7356.83    105.08 o 
   2   4   9    21007.61    21396.42    359.21 o 
   3   4   9    23716.00    23482.93    347.40 o 
   4   4   9     1210.93     1277.19     72.34 o 
   5   4   9    20680.08    20386.07    401.22 o 
   6   4   9     3258.90     3195.76    137.94 o 
   7   4   9     8106.35     7670.28    260.95 o 
   8   4   9    10645.03    10563.87    198.76 o 
   9   4   9       31.43      -36.41     56.59 o 
  10   4   9     6305.44     6139.26    191.89 o 
  11   4   9     2048.22     2094.90    135.78 o 
  12   4   9      471.49      609.31    113.82 o 
  13   4   9     1345.82     1320.92    138.52 o 
   1   5   9     1712.74     1650.54     84.98 o 
   2   5   9     3600.57     3371.70    107.12 o 
   3   5   9       16.58        2.81     35.86 o 
   4   5   9     4224.19     3992.40    164.82 o 
   5   5   9     3526.55     3320.44    105.97 o 
   6   5   9      224.95      211.96     58.89 o 
   7   5   9     5812.36     5686.90    142.31 o 
   8   5   9      919.04      879.69     81.71 o 
   9   5   9     1086.15     1018.08     82.26 o 
  10   5   9     3543.40     3307.35    131.42 o 
  11   5   9       22.38        0.75     89.11 o 
  12   5   9     2554.19     2586.35    156.81 o 
   0   6   9      707.01      699.12     92.83 o 
   1   6   9      155.85      156.94     53.10 o 
   2   6   9     1010.63     1154.75     81.23 o 
   3   6   9        9.35       32.58     55.30 o 
   4   6   9     1364.57     1465.27    108.25 o 
   5   6   9       21.08       13.57     54.07 o 
   6   6   9     2135.16     1999.53    100.72 o 
   7   6   9      693.26      854.39     89.44 o 
   8   6   9      513.23      573.49     78.03 o 
   9   6   9     2226.83     2366.77    118.42 o 
  10   6   9        7.56        3.81     72.59 o 
  11   6   9     1761.09     1684.21    117.93 o 
   1   7   9        3.25       23.36     62.01 o 
   2   7   9      909.30      859.52    102.22 o 
   3   7   9       13.28       27.38     77.61 o 
   4   7   9     1187.74     1344.32    118.15 o 
   5   7   9      133.26      146.50     71.99 o 
   6   7   9      372.93      409.25     80.89 o 
   7   7   9        8.40      -49.29     71.18 o 
   8   7   9      189.97      203.58     82.46 o 
   9   7   9        6.62     -109.51     73.00 o 
  10   7   9        9.45        5.93     77.15 o 
   0   8   9     1497.22     1451.74    139.97 o 
   1   8   9       58.55      -20.77     74.05 o 
   2   8   9      952.66      912.33    122.22 o 
   3   8   9       11.76      -44.06     76.24 o 
   4   8   9      728.42      806.14    111.70 o 
   5   8   9      545.66      496.27     92.48 o 
   6   8   9      336.45      453.09     91.19 o 
   7   8   9     1486.61     1216.96    127.72 o 
   8   8   9       65.39       61.81     81.04 o 
   9   8   9     1433.31     1297.63    149.41 o 
   1   9   9      786.88      849.01    108.42 o 
   2   9   9      426.28      417.38    101.42 o 
   3   9   9       29.17       -1.13     84.22 o 
   4   9   9     1169.02     1232.04    130.40 o 
   5   9   9      519.24      469.18    112.32 o 
   6   9   9      545.44      539.77    150.35 o 
   7   9   9      599.98      540.71    158.61 o 
   8   9   9       24.84      -29.45    103.62 o 
   0  10   9     7584.84     7373.58    434.46 o 
   1  10   9      600.06      571.02    183.75 o 
   2  10   9     4756.92     4541.74    345.59 o 
   3  10   9     4190.41     3879.30    294.69 o 
   4  10   9      582.16      585.23    121.02 o 
   5  10   9     4499.83     4444.73    258.96 o 
   0   0  10    30716.32    30682.54    563.46 o 
   1   0  10    13190.34    13486.37    208.97 o 
   2   0  10    12245.35    12760.72    568.33 o 
   3   0  10    67148.41    66239.41   2649.55 o 
   4   0  10     1537.17     1222.42     78.32 o 
   5   0  10    64348.30    63688.24   3547.31 o 
   6   0  10     6849.18     6885.20    552.23 o 
   7   0  10    24453.40    24548.52   2432.70 o 
   8   0  10     8923.73     9518.33    469.42 o 
   9   0  10      618.70      526.81     91.24 o 
  10   0  10     2405.91     2412.07    142.00 o 
  11   0  10     1326.08     1549.31    131.15 o 
  12   0  10      108.94      -69.38     98.24 o 
  13   0  10     2653.62     2950.80    190.35 o 
   1   1  10    30405.11    31191.30    371.14 o 
   2   1  10     9822.92    10143.77    224.52 o 
   3   1  10     8314.16     8407.24    269.67 o 
   4   1  10    17242.24    16742.41    521.58 o 
   5   1  10     1729.15     1569.77    118.36 o 
   6   1  10     4461.51     3931.87    285.75 o 
   7   1  10     7451.31     7390.83    388.12 o 
   8   1  10      590.86      703.46     64.33 o 
   9   1  10     5158.98     5097.18    179.45 o 
  10   1  10     1714.43     1814.62     93.53 o 
  11   1  10     1322.38     1456.14    123.20 o 
  12   1  10     1887.51     2029.95    120.30 o 
  13   1  10      146.64      108.10    100.13 o 
   0   2  10    14223.51    14714.19    225.03 o 
   1   2  10      730.19      742.53     41.82 o 
   2   2  10     6751.03     6711.50    183.20 o 
   3   2  10       16.21        4.09     30.32 o 
   4   2  10        7.28      -44.83     29.89 o 
   5   2  10     2988.17     2870.48     77.03 o 
   6   2  10     3902.37     3799.08    108.92 o 
   7   2  10     5381.84     5273.01    161.88 o 
   8   2  10     5038.50     5223.73    224.99 o 
   9   2  10     8669.60     8855.33    263.80 o 
  10   2  10     1171.82     1342.86    157.74 o 
  11   2  10     5809.00     5867.82    212.30 o 
  12   2  10        6.47      -35.78     77.46 o 
  13   2  10     1562.99     1598.89    184.78 o 
   1   3  10      562.89      871.51    125.12 o 
   2   3  10     1793.51     1709.02     64.96 o 
   3   3  10     1620.56     1514.69     63.79 o 
   4   3  10     1787.30     1711.63     89.73 o 
   5   3  10     1761.83     1565.71     79.57 o 
   6   3  10      545.52      522.92     60.55 o 
   7   3  10       28.25       31.04     54.19 o 
   8   3  10      143.98      116.15     61.03 o 
   9   3  10        5.36      -43.07     56.55 o 
  10   3  10      327.94      250.61     78.47 o 
  11   3  10      339.26      367.90     87.07 o 
  12   3  10      372.11      458.02    109.09 o 
  13   3  10      779.71      937.61    122.03 o 
   0   4  10     1867.56     1612.89     83.54 o 
   1   4  10      730.60      786.01     50.58 o 
   2   4  10     1622.03     1661.52    155.50 o 
   3   4  10      945.98      964.73     56.16 o 
   4   4  10       47.34       20.07     54.77 o 
   5   4  10     2138.43     2115.11     91.13 o 
   6   4  10      236.99      320.52     60.85 o 
   7   4  10     2337.06     2352.59    134.71 o 
   8   4  10      377.95      370.86     66.98 o 
   9   4  10     1695.78     1828.57     94.55 o 
  10   4  10      226.75      264.30     78.33 o 
  11   4  10     1279.15     1123.11    120.63 o 
  12   4  10        3.24       27.60     95.68 o 
   1   5  10     1746.54     1683.69     89.29 o 
   2   5  10     4242.67     3834.95    105.87 o 
   3   5  10     5299.21     5119.06    123.86 o 
   4   5  10     2690.67     2542.63    111.45 o 
   5   5  10     2431.63     2273.30    130.19 o 
   6   5  10      883.90      891.14     77.70 o 
   7   5  10     1602.39     1529.03     95.14 o 
   8   5  10       77.08       22.46     65.56 o 
   9   5  10      101.02       18.28     64.52 o 
  10   5  10      469.57      352.72     83.84 o 
  11   5  10      658.54      603.49    108.27 o 
  12   5  10      400.29      403.28    112.48 o 
   0   6  10     4373.16     4360.76    188.51 o 
   1   6  10     1455.77     1587.38    104.33 o 
   2   6  10     3589.87     3456.55    201.09 o 
   3   6  10    11054.61    10367.19    214.39 o 
   4   6  10        8.25       23.47     62.91 o 
   5   6  10    10476.19    10159.59    295.01 o 
   6   6  10     2816.90     2721.15    112.31 o 
   7   6  10     3179.58     2994.44    120.71 o 
   8   6  10     2100.89     2131.75    109.22 o 
   9   6  10       40.96       11.52     72.96 o 
  10   6  10      448.01      455.45     91.63 o 
  11   6  10      807.13      894.28    105.36 o 
   1   7  10    31019.77    31359.69    456.97 o 
   2   7  10     5118.01     5456.26    191.75 o 
   3   7  10     8950.73     8934.05    498.49 o 
   4   7  10     6582.34     6681.16    231.54 o 
   5   7  10       25.78       19.56     67.53 o 
   6   7  10     1864.64     1734.41    114.75 o 
   7   7  10     5216.61     5115.40    169.20 o 
   8   7  10       52.61        0.47     85.10 o 
   9   7  10     5306.93     5052.96    162.94 o 
  10   7  10     1196.49     1278.27    142.02 o 
   0   8  10     4447.20     3941.88    410.94 o 
   1   8  10      584.08      444.53     91.56 o 
   2   8  10     1804.83     1679.86    131.83 o 
   3   8  10     4327.95     4216.83    181.44 o 
   4   8  10        1.09      -17.68     85.17 o 
   5   8  10     3520.07     3603.66    148.97 o 
   6   8  10     1441.06     1602.33    120.47 o 
   7   8  10      199.91      104.76     86.60 o 
   8   8  10     1820.63     2093.60    162.69 o 
   9   8  10      271.35      103.34    113.61 o 
   1   9  10      374.81      277.94     94.67 o 
   2   9  10      985.53      814.39    115.66 o 
   3   9  10     1561.90     1658.31    141.31 o 
   4   9  10     2228.55     2102.29    156.14 o 
   5   9  10     1828.85     2148.82    163.21 o 
   6   9  10      839.33      958.34    132.87 o 
   7   9  10      924.23     1111.79    313.68 o 
   1  10  10       43.28       15.75    120.01 o 
   2  10  10      142.47      115.70     99.07 o 
   3  10  10       44.08       43.74    102.60 o 
   4  10  10        8.41      -44.79    100.38 o 
   5  10  10       54.19       57.47    111.16 o 
   1   1  11      873.54      971.62     46.43 o 
   2   1  11     6353.26     6243.80    110.60 o 
   3   1  11      395.05      332.47     41.35 o 
   4   1  11    11618.00    11337.02    417.54 o 
   5   1  11     3006.00     2799.62     81.47 o 
   6   1  11    10487.76    10277.65    494.47 o 
   7   1  11     4350.55     4241.73    230.69 o 
   8   1  11     4519.77     4577.67    166.28 o 
   9   1  11       70.23       66.83     58.44 o 
  10   1  11      105.98       95.69     73.51 o 
  11   1  11      257.81      247.18     90.42 o 
  12   1  11      171.62       78.39     82.59 o 
  13   1  11      965.82      962.87    112.83 o 
   0   2  11    12935.70    13061.90    212.30 o 
   1   2  11      525.17      480.68     39.90 o 
   2   2  11     7181.94     6960.66    124.02 o 
   3   2  11     7767.53     7578.41    175.71 o 
   4   2  11     1290.87     1286.40     85.29 o 
   5   2  11     4642.22     4352.87    184.10 o 
   6   2  11     1190.20     1107.37     78.61 o 
   7   2  11      337.41      329.36     75.58 o 
   8   2  11     3828.90     4139.06    150.06 o 
   9   2  11     1942.81     2213.32    127.16 o 
  10   2  11     2404.10     2591.29    123.73 o 
  11   2  11     4257.08     4390.07    153.27 o 
  12   2  11      172.90      149.55     88.27 o 
  13   2  11     1477.54     1812.46    174.19 o 
   1   3  11    33671.92    34986.18    370.90 o 
   2   3  11      680.80      737.61     52.06 o 
   3   3  11     8583.04     8501.22    160.38 o 
   4   3  11     2023.51     1941.81     92.33 o 
   5   3  11       87.80       71.06     86.96 o 
   6   3  11      361.36      446.11     96.45 o 
   7   3  11     8136.03     7931.20    291.91 o 
   8   3  11     1231.89     1333.17     91.79 o 
   9   3  11     6655.21     6957.28    226.73 o 
  10   3  11     4850.70     5371.64    274.37 o 
  11   3  11     1358.32     1490.30    113.77 o 
  12   3  11     3415.46     3699.35    178.73 o 
   0   4  11     1350.33     1461.00    120.96 o 
   1   4  11     2264.94     2201.50     73.90 o 
   2   4  11      273.46      265.41     44.89 o 
   3   4  11    18204.05    18314.69    297.43 o 
   4   4  11      636.46      713.06     87.14 o 
   5   4  11    21526.03    21443.79    561.76 o 
   6   4  11     3193.79     3203.13    112.81 o 
   7   4  11     6528.32     6590.88    166.11 o 
   8   4  11     3310.14     3194.56    119.53 o 
   9   4  11       34.37      -90.20     60.13 o 
  10   4  11      437.72      375.59     88.08 o 
  11   4  11     2149.22     2011.56    142.02 o 
  12   4  11      512.49      589.26    116.70 o 
   1   5  11     4183.67     4276.65    152.43 o 
   2   5  11     2433.82     2414.70     92.73 o 
   3   5  11      141.94       92.17     60.31 o 
   4   5  11     6629.96     6880.69    151.62 o 
   5   5  11     2231.65     2492.85    146.19 o 
   6   5  11     4428.26     4481.81    217.96 o 
   7   5  11     5749.60     5799.05    151.58 o 
   8   5  11      360.48      357.38     74.06 o 
   9   5  11     3333.12     3058.43    125.98 o 
  10   5  11      140.19      -39.59     76.91 o 
  11   5  11       20.32      -61.46     93.60 o 
   0   6  11    18197.73    17216.80    717.12 o 
   1   6  11       15.76       76.02     59.21 o 
   2   6  11    11465.29    11824.09    519.00 o 
   3   6  11       36.17        1.27     66.01 o 
   4   6  11      987.66     1068.09     97.54 o 
   5   6  11       16.44      -36.45     65.70 o 
   6   6  11      457.84      443.95     84.11 o 
   7   6  11      749.96      817.37     85.66 o 
   8   6  11     2371.26     2290.80    116.02 o 
   9   6  11     1946.97     1996.44    107.18 o 
  10   6  11     1746.49     1717.66    117.98 o 
  11   6  11     1348.17     1640.62    163.79 o 
   1   7  11       37.42      210.24     83.56 o 
   2   7  11       75.83       35.17     75.70 o 
   3   7  11      436.82      319.73     91.64 o 
   4   7  11        6.28     -100.35     66.90 o 
   5   7  11        4.65      -56.42     68.87 o 
   6   7  11        0.03     -106.64     71.09 o 
   7   7  11        5.63      -65.95     78.20 o 
   8   7  11       62.72       59.17     84.12 o 
   9   7  11        0.49       76.87     87.99 o 
  10   7  11       85.06       96.97    102.86 o 
   0   8  11     3429.75     2717.10    268.48 o 
   1   8  11       11.14       -3.29     77.11 o 
   2   8  11     2424.23     2260.77    149.21 o 
   3   8  11        6.05       53.21     89.25 o 
   4   8  11     1162.28     1126.08    212.21 o 
   5   8  11      130.31      115.50     80.35 o 
   6   8  11       19.57      -46.93     81.84 o 
   7   8  11      808.08      784.77    106.65 o 
   8   8  11      447.36      407.56    116.99 o 
   1   9  11      772.80      622.35    133.28 o 
   2   9  11      911.32      871.53    146.59 o 
   3   9  11      165.03      173.63    101.50 o 
   4   9  11     1577.92     1577.72    149.35 o 
   5   9  11      255.74      370.56    120.60 o 
   6   9  11      910.99     1014.05    142.93 o 
   0  10  11        4.99      -61.22    158.79 o 
   1  10  11      651.34      508.01    190.43 o 
   2  10  11       19.85      -34.45     90.63 o 
   3  10  11     3251.67     3142.30    216.09 o 
   0   0  12      361.17      356.02     74.60 o 
   1   0  12     2932.14     2685.32     92.35 o 
   2   0  12     2615.40     2549.47    110.46 o 
   3   0  12    20490.71    20255.98   1013.16 o 
   4   0  12     6364.55     6032.78    356.40 o 
   5   0  12    18774.92    18576.45   1030.15 o 
   6   0  12     7960.72     8046.23    490.31 o 
   7   0  12      792.08      774.87    127.97 o 
   8   0  12     1352.59     1351.40    149.29 o 
   9   0  12      704.20      725.77    103.08 o 
  10   0  12       44.81      -11.28    100.80 o 
  11   0  12     2806.98     2958.16    171.18 o 
  12   0  12     1360.32     1499.99    327.75 o 
  13   0  12     1967.96     2169.61    304.13 o 
   1   1  12    27011.96    26939.25    281.30 o 
   2   1  12     7205.05     7230.18    125.21 o 
   3   1  12      527.02      518.99     49.17 o 
   4   1  12     5337.94     5056.97    171.27 o 
   5   1  12     6198.55     5994.16    265.17 o 
   6   1  12      530.20      634.70     63.82 o 
   7   1  12    10892.47    10862.82    597.87 o 
   8   1  12      237.15      241.61     67.06 o 
   9   1  12     4996.54     5282.41    226.58 o 
  10   1  12     2293.73     2351.81    128.66 o 
  11   1  12      213.36      282.71     87.22 o 
  12   1  12     1102.86     1215.08    114.35 o 
  13   1  12      322.99      428.87    102.73 o 
   0   2  12    32756.56    34202.28    453.72 o 
   1   2  12     1576.55     1691.44     64.09 o 
   2   2  12    22865.23    22586.84    509.97 o 
   3   2  12     6635.64     6647.94    278.21 o 
   4   2  12     3903.44     3802.80    150.45 o 
   5   2  12     3434.66     3307.87    121.07 o 
   6   2  12      477.78      435.71     63.16 o 
   7   2  12      512.71      454.63     81.23 o 
   8   2  12     2676.39     2761.47    377.30 o 
   9   2  12      155.89       41.15     72.93 o 
  10   2  12     3225.82     3385.85    140.07 o 
  11   2  12     1668.99     1733.24    119.04 o 
  12   2  12     1305.84     1575.65    121.73 o 
   1   3  12      902.91      822.84     48.81 o 
   2   3  12     2032.37     1986.02     72.95 o 
   3   3  12       40.13      -16.12     38.79 o 
   4   3  12     5377.33     5186.06    127.69 o 
   5   3  12      392.49      323.64     58.28 o 
   6   3  12     5196.79     4786.68    135.84 o 
   7   3  12      751.31      673.12     87.93 o 
   8   3  12     1004.09     1142.63     91.67 o 
   9   3  12      114.45      174.63     84.01 o 
  10   3  12      225.26      311.58     86.56 o 
  11   3  12        5.32      -91.54     82.90 o 
  12   3  12        0.22      -10.89    104.97 o 
   0   4  12    10345.11    10012.96    574.05 o 
   1   4  12      180.11      169.97     54.98 o 
   2   4  12     5052.91     4919.50    108.28 o 
   3   4  12        1.72      -42.35     46.34 o 
   4   4  12     2345.03     2493.86    195.79 o 
   5   4  12        1.88       34.56     52.56 o 
   6   4  12       26.02      -83.52     55.68 o 
   7   4  12      121.01        3.01     62.26 o 
   8   4  12      252.06      251.24     71.86 o 
   9   4  12      238.17       89.29     72.45 o 
  10   4  12      310.36      222.25     88.34 o 
  11   4  12       40.65       27.07     86.60 o 
  12   4  12      546.24      545.94    119.96 o 
   1   5  12     6750.48     6715.68    166.30 o 
   2   5  12     3464.05     3717.11    115.63 o 
   3   5  12     1131.79     1064.50     93.95 o 
   4   5  12    12702.66    12582.43    469.30 o 
   5   5  12      953.10     1037.01     83.83 o 
   6   5  12     6299.29     6058.43    155.45 o 
   7   5  12     2138.57     2154.89    108.90 o 
   8   5  12     1729.26     1841.52    108.47 o 
   9   5  12     1576.56     1607.35    109.90 o 
  10   5  12      175.10       61.30     86.14 o 
  11   5  12      128.18       52.67    100.28 o 
   0   6  12     1663.40     1498.71    183.24 o 
   1   6  12     2814.16     2501.22    115.63 o 
   2   6  12       64.81       78.27     87.58 o 
   3   6  12     8394.07     8028.03    228.72 o 
   4   6  12      609.76      712.68     91.88 o 
   5   6  12     5017.94     4888.83    258.81 o 
   6   6  12     1707.22     1804.43    118.66 o 
   7   6  12      680.81      746.08     97.38 o 
   8   6  12     1531.42     1530.75    107.04 o 
   9   6  12      540.21      447.94     88.63 o 
  10   6  12      185.17      187.12     85.00 o 
   1   7  12     7684.12     7561.94    224.40 o 
   2   7  12      129.74      132.30     82.59 o 
   3   7  12     1116.58     1005.80    119.55 o 
   4   7  12       22.20      -39.45     70.85 o 
   5   7  12     1743.58     1640.33    130.21 o 
   6   7  12      961.80     1031.87    108.59 o 
   7   7  12     3563.65     3514.87    154.57 o 
   8   7  12     2434.26     2589.70    148.17 o 
   9   7  12     1474.22     1385.39    240.14 o 
   0   8  12     2532.70     2369.32    276.91 o 
   1   8  12      681.49      737.36    109.00 o 
   2   8  12     1088.94     1267.36    124.86 o 
   3   8  12     3555.36     3769.81    182.94 o 
   4   8  12        0.26      139.41     98.75 o 
   5   8  12     2604.39     2418.24    138.53 o 
   6   8  12      404.33      370.80     96.23 o 
   7   8  12      165.76      102.20     94.25 o 
   1   9  12     2072.63     1988.70    187.96 o 
   2   9  12     1962.52     1861.60    177.82 o 
   3   9  12       87.54      164.03    103.49 o 
   4   9  12     4104.89     4013.22    198.83 o 
   5   9  12      440.86      604.90    131.40 o 
   0  10  12     1143.49      810.59    211.17 o 
   1  10  12       79.82      -25.82    115.74 o 
   1   1  13    22424.60    22160.25    314.98 o 
   2   1  13     3116.99     3100.24     86.55 o 
   3   1  13     9510.58     9335.36    351.82 o 
   4   1  13     7270.99     7183.46    331.84 o 
   5   1  13       94.50      125.07     47.29 o 
   6   1  13     6269.09     5967.41    249.08 o 
   7   1  13     1994.57     2122.27    136.51 o 
   8   1  13     2117.24     2031.74    203.87 o 
   9   1  13     4235.25     4488.10    369.38 o 
  10   1  13      392.16      379.79     86.70 o 
  11   1  13     1701.74     1914.66    160.31 o 
  12   1  13        1.35      -14.67     84.49 o 
   0   2  13     9533.85     9391.21    183.45 o 
   1   2  13     1985.72     1953.21     68.82 o 
   2   2  13     4987.60     4877.76    107.15 o 
   3   2  13    10297.37    10008.55    307.63 o 
   4   2  13      222.20      216.55     48.30 o 
   5   2  13    15952.11    15337.81    526.36 o 
   6   2  13      301.82      281.65     63.19 o 
   7   2  13     3779.96     3666.48    163.18 o 
   8   2  13     2979.54     3103.12    248.35 o 
   9   2  13      118.54       43.34     82.32 o 
  10   2  13     1982.07     1933.95    120.77 o 
  11   2  13     1934.27     2197.62    128.63 o 
  12   2  13      102.26       60.42     92.95 o 
   1   3  13      997.75     1036.55     73.26 o 
   2   3  13      250.57      186.45     45.28 o 
   3   3  13       10.30      -55.11     39.73 o 
   4   3  13      324.06      218.08     59.15 o 
   5   3  13     3618.96     3503.83    115.08 o 
   6   3  13       73.63        1.99     56.97 o 
   7   3  13     6644.35     6425.61    167.03 o 
   8   3  13     2123.80     2149.73    150.37 o 
   9   3  13     3310.86     3399.84    202.36 o 
  10   3  13     2349.93     2622.03    144.14 o 
  11   3  13       21.47       -5.88     85.28 o 
   0   4  13      416.69      364.59     98.38 o 
   1   4  13      877.75      876.34     94.08 o 
   2   4  13        7.44      -42.84     46.76 o 
   3   4  13     3559.67     3500.84    122.18 o 
   4   4  13      118.72      131.86     60.65 o 
   5   4  13     2703.84     2564.84    108.66 o 
   6   4  13     2299.44     2318.15    106.36 o 
   7   4  13       41.02       23.77     78.54 o 
   8   4  13     1395.19     1396.70    115.34 o 
   9   4  13     2861.99     2984.90    153.06 o 
  10   4  13       41.96       33.06     85.49 o 
  11   4  13     5094.45     5646.28    268.39 o 
   1   5  13    14937.30    15227.77    317.71 o 
   2   5  13     4607.68     4736.50    164.41 o 
   3   5  13     5007.08     5157.92    159.87 o 
   4   5  13     7425.91     7388.10    190.54 o 
   5   5  13      208.25      266.51     76.59 o 
   6   5  13     3887.39     3755.02    146.90 o 
   7   5  13     4812.02     4614.97    145.68 o 
   8   5  13      596.91      593.16     87.14 o 
   9   5  13     3546.78     3656.49    249.57 o 
  10   5  13      104.69       80.36     86.37 o 
   0   6  13     5969.16     5716.76    234.78 o 
   1   6  13      648.29      613.66     84.44 o 
   2   6  13     3198.46     3080.23    190.59 o 
   3   6  13     6315.33     6332.66    281.44 o 
   4   6  13      914.83     1088.97    100.14 o 
   5   6  13     7172.38     7242.91    463.80 o 
   6   6  13       29.09      100.19     78.51 o 
   7   6  13     2960.86     2938.52    167.91 o 
   8   6  13      789.13      795.55    108.48 o 
   9   6  13      174.96      167.83     94.06 o 
   1   7  13        4.13      -76.91     77.54 o 
   2   7  13       65.19       12.06     83.70 o 
   3   7  13       86.11       12.94     84.94 o 
   4   7  13      162.30      133.72     94.63 o 
   5   7  13       74.66       51.84     80.95 o 
   6   7  13        4.21       -6.78     83.45 o 
   7   7  13       96.55       54.45     87.96 o 
   8   7  13       50.41      -58.13     84.30 o 
   0   8  13     3412.23     3111.30    293.55 o 
   1   8  13      362.11      460.24    115.84 o 
   2   8  13     2488.93     2246.89    199.72 o 
   3   8  13     1977.18     2085.09    153.39 o 
   4   8  13      612.50      590.55    123.90 o 
   5   8  13     3201.45     3168.12    155.07 o 
   6   8  13       28.50       14.42     90.24 o 
   7   8  13     1833.15     2351.63    192.66 o 
   1   9  13     2146.96     1960.16    239.11 o 
   2   9  13      519.77      514.93    114.50 o 
   3   9  13      513.44      439.23    115.64 o 
   4   9  13      629.33      552.74    165.01 o 
   0   0  14     7543.29     7709.06    236.72 o 
   1   0  14     3068.26     2835.74    125.49 o 
   2   0  14     2700.82     2575.16    121.48 o 
   3   0  14     8956.93     8546.90    499.09 o 
   4   0  14       52.94        0.77     63.12 o 
   5   0  14      769.00      823.87     91.96 o 
   6   0  14      388.60      277.13    111.25 o 
   7   0  14     1448.13     1390.71    298.78 o 
   8   0  14     2229.55     2270.24    191.98 o 
   9   0  14     8921.74    10007.72    618.05 o 
  10   0  14     1248.09     1287.93    182.00 o 
  11   0  14     9013.42    10139.71    730.58 o 
  12   0  14        6.98       46.66    175.53 o 
   1   1  14    10775.24    10935.17    169.21 o 
   2   1  14     1946.66     1960.43     79.98 o 
   3   1  14     1119.31     1210.15     68.07 o 
   4   1  14     3186.56     3020.44     93.91 o 
   5   1  14     2955.84     2849.43    152.14 o 
   6   1  14      950.86      953.08     80.07 o 
   7   1  14     6645.54     6689.26    396.83 o 
   8   1  14        0.09        7.97     78.86 o 
   9   1  14     2492.63     2621.16    161.30 o 
  10   1  14      295.15      388.82     91.33 o 
  11   1  14       97.68       70.09     90.44 o 
   0   2  14     1384.37     1374.25     85.71 o 
   1   2  14     3127.00     3021.75     81.93 o 
   2   2  14      449.21      484.51     53.94 o 
   3   2  14    17355.41    17434.24    421.15 o 
   4   2  14        0.86       91.37     56.81 o 
   5   2  14    18607.67    18362.82    718.24 o 
   6   2  14      277.97      350.34     69.33 o 
   7   2  14     6138.86     6085.03    226.35 o 
   8   2  14      537.79      619.48    102.89 o 
   9   2  14      243.86      125.47     92.68 o 
  10   2  14       82.44       -8.73     81.01 o 
  11   2  14      159.10      110.32     92.61 o 
   1   3  14    10119.95    10005.72    266.98 o 
   2   3  14        8.64      111.96     59.90 o 
   3   3  14     3347.34     3132.58    112.78 o 
   4   3  14      187.30      154.27     58.43 o 
   5   3  14       95.56       18.61     58.14 o 
   6   3  14       22.75      -36.06     60.82 o 
   7   3  14      417.06      558.48     78.23 o 
   8   3  14       21.98      -85.75     76.49 o 
   9   3  14     1801.54     1932.20    183.59 o 
  10   3  14       13.88     -123.43     82.29 o 
  11   3  14      741.27      640.79    107.63 o 
   0   4  14      857.79      927.93    116.20 o 
   1   4  14      601.19      543.83     68.70 o 
   2   4  14        4.68      -55.53     52.80 o 
   3   4  14     4524.05     4075.74    123.31 o 
   4   4  14        0.71      -83.55     55.70 o 
   5   4  14     3907.24     3660.09    124.49 o 
   6   4  14        2.84      -73.98     60.60 o 
   7   4  14     2539.70     2597.11    118.94 o 
   8   4  14       33.69       21.10     70.37 o 
   9   4  14      744.03      798.63    114.19 o 
  10   4  14        1.46      -44.78     85.46 o 
   1   5  14    17043.32    17111.54    489.99 o 
   2   5  14      210.13      342.38     77.37 o 
   3   5  14     3691.53     3591.41    144.45 o 
   4   5  14      276.78      195.01     76.96 o 
   5   5  14        9.22      -30.78     72.32 o 
   6   5  14      310.01      143.75     80.08 o 
   7   5  14     2253.27     2281.57    119.00 o 
   8   5  14       44.31       81.94     87.38 o 
   9   5  14     2364.56     2678.01    153.73 o 
  10   5  14       64.48       89.20     90.17 o 
   0   6  14      385.71      210.32    105.97 o 
   1   6  14      728.26      768.95    110.98 o 
   2   6  14      688.60      720.93    112.69 o 
   3   6  14     5450.74     5269.00    272.60 o 
   4   6  14       11.40       28.12     73.27 o 
   5   6  14     3248.52     3272.25    222.97 o 
   6   6  14      404.89      531.64     93.07 o 
   7   6  14        1.57      -73.75     95.37 o 
   8   6  14      557.98      488.47    104.70 o 
   9   6  14     1341.54     1317.14    127.31 o 
   1   7  14      337.00      261.75     97.44 o 
   2   7  14     1222.12     1271.83    154.91 o 
   3   7  14      618.92      485.41    112.64 o 
   4   7  14      988.90     1005.31    138.11 o 
   5   7  14     3176.55     3169.72    149.32 o 
   6   7  14      578.94      543.55    120.08 o 
   7   7  14     3441.09     3359.73    163.65 o 
   0   8  14     1098.79     1178.91    252.26 o 
   1   8  14      644.00      697.86    153.70 o 
   2   8  14      455.62      284.78    107.17 o 
   3   8  14     2633.95     2853.41    185.12 o 
   4   8  14        1.02       17.58     95.90 o 
   5   8  14     1557.63     1675.43    195.37 o 
   6   8  14      223.12      203.67    100.90 o 
   1   9  14     6969.43     6952.95    307.90 o 
   2   9  14      209.27      139.37    135.51 o 
   3   9  14     2732.53     2555.26    177.53 o 
   1   1  15    17170.86    17202.36    232.67 o 
   2   1  15       14.62        5.67     46.01 o 
   3   1  15     4791.75     4538.11    112.54 o 
   4   1  15      750.35      839.82     94.90 o 
   5   1  15       87.66      110.61     60.89 o 
   6   1  15     1656.26     1841.60    102.20 o 
   7   1  15     1583.73     1767.14    124.61 o 
   8   1  15     1138.81     1463.91    125.43 o 
   9   1  15     2671.46     2834.77    159.05 o 
  10   1  15     1381.18     1635.74    142.29 o 
  11   1  15     1210.85     1405.00    141.43 o 
   0   2  15       34.63      -10.04     64.23 o 
   1   2  15     1078.52     1057.36     68.08 o 
   2   2  15       15.12      -28.89     46.82 o 
   3   2  15     8870.41     8613.84    200.44 o 
   4   2  15      122.11      199.90     62.98 o 
   5   2  15     7447.34     7388.45    248.77 o 
   6   2  15      711.51      697.18     80.09 o 
   7   2  15     1857.13     1812.70    162.66 o 
   8   2  15      136.95      197.96     92.24 o 
   9   2  15       79.18       -3.91     91.80 o 
  10   2  15       15.48      -67.29     86.30 o 
  11   2  15     1392.72     1630.88    132.66 o 
   1   3  15     3243.17     3131.32     97.72 o 
   2   3  15     2140.84     1910.91     83.02 o 
   3   3  15        9.99      -77.09     54.73 o 
   4   3  15     5883.97     5877.17    173.78 o 
   5   3  15     3470.28     3512.02    121.99 o 
   6   3  15     3252.62     3387.56    187.34 o 
   7   3  15     7631.54     7801.70    314.95 o 
   8   3  15      574.07      685.77    105.61 o 
   9   3  15     2885.27     3099.57    165.05 o 
  10   3  15        6.36     -122.82     81.88 o 
   0   4  15     8658.95     8666.42    286.38 o 
   1   4  15      821.34      737.18     84.53 o 
   2   4  15     5066.87     5056.56    161.11 o 
   3   4  15     4913.94     4980.30    159.87 o 
   4   4  15      610.22      515.54     87.77 o 
   5   4  15     3368.01     3367.77    125.26 o 
   6   4  15      375.40      391.58     75.18 o 
   7   4  15       13.21      -65.32     67.09 o 
   8   4  15     1293.99     1262.73    100.69 o 
   9   4  15     2140.39     2361.17    156.20 o 
  10   4  15      855.39     1053.79    163.13 o 
   1   5  15    11823.74    12045.06    543.72 o 
   2   5  15       18.58       85.90     75.93 o 
   3   5  15     2682.69     2665.41    139.01 o 
   4   5  15      216.54      304.47     86.01 o 
   5   5  15      391.75      335.03     87.26 o 
   6   5  15        3.88     -108.29     73.29 o 
   7   5  15     2854.71     2819.93    143.96 o 
   8   5  15      509.27      663.95     92.89 o 
   9   5  15     2347.32     2586.91    156.57 o 
   0   6  15      409.34      447.79    116.32 o 
   1   6  15     1121.70     1012.85    171.03 o 
   2   6  15      395.88      656.30    109.70 o 
   3   6  15     4594.15     4745.03    266.71 o 
   4   6  15      551.32      556.69    116.52 o 
   5   6  15     5087.14     5124.50    177.07 o 
   6   6  15      285.09      198.31     88.68 o 
   7   6  15     1934.53     1887.96    153.79 o 
   8   6  15      117.66      125.25     93.67 o 
   1   7  15        1.20     -100.74     82.92 o 
   2   7  15        1.29      -42.72     92.68 o 
   3   7  15      168.97      188.70    105.33 o 
   4   7  15       32.85      -43.34     82.32 o 
   5   7  15      257.68      179.06     96.50 o 
   6   7  15       14.98      -56.38     88.74 o 
   7   7  15       16.66       56.16     87.02 o 
   0   8  15      746.31      857.63    241.78 o 
   1   8  15      258.54       99.09    141.47 o 
   2   8  15     1148.92     1229.27    144.16 o 
   3   8  15     1789.32     2041.21    200.05 o 
   4   8  15      717.97      827.52    164.97 o 
   0   0  16    17971.44    17815.70    417.01 o 
   1   0  16     2086.27     2089.11    123.65 o 
   2   0  16    11068.10    10905.20    301.07 o 
   3   0  16    10466.22    10519.12    771.48 o 
   4   0  16     3443.40     3249.10    286.09 o 
   5   0  16    11402.29    10959.86   1381.04 o 
   6   0  16        5.00      138.46    253.69 o 
   7   0  16     1630.80     1585.70    181.98 o 
   8   0  16     1747.90     1760.15    252.15 o 
   9   0  16      737.86      775.04    243.01 o 
  10   0  16     3440.59     3559.91    266.43 o 
   1   1  16    10862.95    10737.35    176.52 o 
   2   1  16      963.00     1069.31    116.56 o 
   3   1  16     1200.47     1231.47     74.96 o 
   4   1  16     1152.43     1219.38     77.68 o 
   5   1  16     1825.48     1678.85    100.12 o 
   6   1  16      871.17      883.08    104.50 o 
   7   1  16     6241.73     6492.47    490.08 o 
   8   1  16      240.84      335.39     98.52 o 
   9   1  16     4428.20     4696.95    200.05 o 
  10   1  16       16.14      -22.66    102.94 o 
   0   2  16     8265.69     8204.26    214.17 o 
   1   2  16      535.88      613.57     64.30 o 
   2   2  16     4479.98     4281.89    115.54 o 
   3   2  16     3551.78     3584.36    105.69 o 
   4   2  16     1946.54     1796.78     97.65 o 
   5   2  16     3826.96     3628.06    127.66 o 
   6   2  16      603.05      609.42     81.49 o 
   7   2  16      603.92      421.47     97.67 o 
   8   2  16       30.37      -27.92     87.61 o 
   9   2  16      323.77      289.72    107.30 o 
  10   2  16      225.26      291.35     99.31 o 
   1   3  16      200.28      152.56     63.30 o 
   2   3  16       14.73       52.20     51.89 o 
   3   3  16      226.83      231.32     64.13 o 
   4   3  16      511.69      471.87     76.37 o 
   5   3  16      160.51      132.00     69.62 o 
   6   3  16      629.35      873.77    108.84 o 
   7   3  16      831.00      924.71     92.29 o 
   8   3  16      802.78      835.14    115.13 o 
   9   3  16       84.08       82.09     99.51 o 
  10   3  16      410.74      472.50    115.50 o 
   0   4  16     2074.00     2156.58    216.21 o 
   1   4  16       69.94      -18.20     69.79 o 
   2   4  16     2703.61     2780.85    132.77 o 
   3   4  16      164.78      139.78     87.67 o 
   4   4  16      641.78      688.73     94.75 o 
   5   4  16      210.15      284.97     83.16 o 
   6   4  16       68.02      189.38     73.49 o 
   7   4  16       11.28      -30.97     69.97 o 
   8   4  16        0.56     -112.31     86.29 o 
   9   4  16       49.25       26.38     97.15 o 
   1   5  16     2323.99     2474.19    153.89 o 
   2   5  16     1276.51     1259.86    140.12 o 
   3   5  16      770.92      780.37     99.93 o 
   4   5  16     1555.13     1551.39    120.53 o 
   5   5  16      395.81      302.97     88.85 o 
   6   5  16     2265.26     2292.32    137.52 o 
   7   5  16     1517.76     1680.62    127.21 o 
   8   5  16     1106.11     1193.84    122.84 o 
   0   6  16     1817.88     2007.17    279.99 o 
   1   6  16      884.02      879.45    119.66 o 
   2   6  16     1106.29     1222.30    214.50 o 
   3   6  16     3679.80     3729.16    195.97 o 
   4   6  16      603.64      616.44    103.98 o 
   5   6  16     2964.95     3184.63    153.09 o 
   6   6  16        8.73      -27.42     83.70 o 
   7   6  16      348.59      362.54    126.17 o 
   1   7  16     4754.00     4830.44    269.70 o 
   2   7  16     1570.95     1516.40    148.51 o 
   3   7  16      704.41      694.44    123.51 o 
   4   7  16     3711.94     3493.83    191.43 o 
   5   7  16      590.31      540.45    106.57 o 
   0   8  16      204.57       49.51    206.86 o 
   1   8  16      417.13      531.36    166.29 o 
   2   8  16       24.62     -113.68    138.26 o 
   3   8  16     2545.93     2770.26    302.26 o 
   1   1  17      431.54      506.99     72.35 o 
   2   1  17      137.37       67.78     53.26 o 
   3   1  17      985.11      924.36     73.57 o 
   4   1  17      407.52      444.40     73.03 o 
   5   1  17     1462.52     1372.73     98.48 o 
   6   1  17      836.68      820.63    106.41 o 
   7   1  17      514.71      657.95    107.48 o 
   8   1  17     1366.35     1561.83    135.22 o 
   9   1  17       24.88      -51.34     96.83 o 
   0   2  17       97.48      177.97     78.71 o 
   1   2  17     1975.27     2085.91     93.89 o 
   2   2  17       77.39       66.43     56.47 o 
   3   2  17     4987.76     4983.21    211.43 o 
   4   2  17      256.55      103.73     65.70 o 
   5   2  17     2112.42     2128.87    111.71 o 
   6   2  17       41.55      -29.63     66.37 o 
   7   2  17       32.73        5.26     86.58 o 
   8   2  17       35.59        5.53     93.90 o 
   9   2  17     1072.82     1080.05    130.22 o 
   1   3  17    18801.88    18961.67    476.59 o 
   2   3  17     1187.00     1056.42    100.44 o 
   3   3  17     4598.87     4545.94    160.44 o 
   4   3  17     2085.75     2024.76    108.60 o 
   5   3  17      616.60      560.52     82.76 o 
   6   3  17     1374.20     1232.49    100.45 o 
   7   3  17     4305.80     4159.28    401.40 o 
   8   3  17      330.99      375.61    108.00 o 
   9   3  17     3760.47     3919.70    259.94 o 
   0   4  17     1605.97     1668.70    295.29 o 
   1   4  17     2256.51     2230.23    125.44 o 
   2   4  17     1672.49     1777.74    122.24 o 
   3   4  17    13558.24    14043.15    330.10 o 
   4   4  17      453.29      471.37     93.55 o 
   5   4  17    12237.82    12034.97    399.86 o 
   6   4  17       33.28      -10.69     83.69 o 
   7   4  17     1951.76     1953.86    123.19 o 
   8   4  17      311.31      153.94    107.18 o 
   1   5  17     2696.68     2700.30    159.68 o 
   2   5  17       88.05      -11.34     89.63 o 
   3   5  17       13.26       18.25     82.70 o 
   4   5  17       17.88       -2.37     85.07 o 
   5   5  17     1363.42     1441.07    178.98 o 
   6   5  17       42.32       52.75     89.31 o 
   7   5  17     2520.65     2716.83    153.93 o 
   0   6  17      978.10     1126.94    240.55 o 
   1   6  17       74.29       37.33     93.48 o 
   2   6  17      805.29     1063.37    129.55 o 
   3   6  17       99.10       95.78    105.93 o 
   4   6  17      234.45      249.80     97.22 o 
   5   6  17      205.57      168.34     96.18 o 
   6   6  17      106.78       91.67     94.43 o 
   1   7  17      195.98      139.74    148.87 o 
   2   7  17        0.54        0.38    102.36 o 
   3   7  17       48.64       47.73    104.82 o 
   4   7  17       53.06      -20.32    110.17 o 
   0   0  18        1.89      -97.20     86.95 o 
   1   0  18     2285.67     2268.36    140.52 o 
   2   0  18       80.69       41.87     78.65 o 
   3   0  18    15544.32    15569.50    749.33 o 
   4   0  18       72.62       25.41     85.44 o 
   5   0  18    16197.28    16985.11   2354.33 o 
   6   0  18        0.00      -25.89    115.91 o 
   7   0  18     6742.00     7587.57    901.69 o 
   8   0  18       14.42       -6.23    134.19 o 
   9   0  18       97.82      -89.00    186.01 o 
   1   1  18     9158.87     9463.17    174.56 o 
   2   1  18       14.78      -38.75     58.01 o 
   3   1  18     2456.35     2368.91    100.81 o 
   4   1  18       47.69       29.26     68.93 o 
   5   1  18      191.45      258.01    100.66 o 
   6   1  18       14.83       -2.53     86.70 o 
   7   1  18     4506.50     5180.85    491.92 o 
   8   1  18        0.54      -81.20     96.92 o 
   9   1  18     3799.63     4216.70    281.14 o 
   0   2  18      359.91      240.42    113.26 o 
   1   2  18        2.53      -36.27     62.91 o 
   2   2  18       11.89      -21.08     57.46 o 
   3   2  18      264.93      193.92     70.20 o 
   4   2  18        3.52      -30.74     64.58 o 
   5   2  18      129.49       -7.68     72.05 o 
   6   2  18        2.04     -122.32     81.55 o 
   7   2  18      799.87      803.71    120.33 o 
   8   2  18       52.03      -93.65     95.51 o 
   1   3  18      287.49      274.21     83.85 o 
   2   3  18       26.30        0.01     79.00 o 
   3   3  18      245.26      229.41     84.37 o 
   4   3  18       63.57      -14.15     78.83 o 
   5   3  18      316.91      264.55     79.89 o 
   6   3  18        4.54       24.80     77.31 o 
   7   3  18      197.11      168.97    100.30 o 
   8   3  18        1.94       62.26    103.24 o 
   0   4  18      761.35      684.91    140.56 o 
   1   4  18       25.63     -117.37     86.51 o 
   2   4  18       77.31       44.94     80.21 o 
   3   4  18      119.95      211.19     87.16 o 
   4   4  18        9.01      -81.74     82.02 o 
   5   4  18      500.34      633.27    125.73 o 
   6   4  18        9.13      -39.41     86.58 o 
   7   4  18      516.64      581.90    193.85 o 
   1   5  18      131.33       -7.06     89.86 o 
   2   5  18       63.42      -36.99     95.85 o 
   3   5  18      218.19      130.97     92.12 o 
   4   5  18       23.30        9.89     90.13 o 
   5   5  18      784.41      856.63    115.43 o 
   6   5  18      112.63       60.64     95.38 o 
   0   6  18       29.38        2.88    188.99 o 
   1   6  18      495.72      551.79    164.17 o 
   2   6  18       31.00       32.86    106.56 o 
   3   6  18     3499.02     3558.80    210.50 o 
   4   6  18        0.25      -37.77     93.80 o 
   1   7  18     8484.01     9874.44    641.53 o 
   1   1  19       14.60       49.40     61.82 o 
   2   1  19      233.85      150.42     64.10 o 
   3   1  19      929.75      879.61     91.70 o 
   4   1  19     1161.06     1309.48    165.46 o 
   5   1  19      998.69     1004.41    114.14 o 
   6   1  19     1236.85     1397.08    130.62 o 
   7   1  19      629.76      720.36    118.56 o 
   0   2  19      615.82      699.68    139.01 o 
   1   2  19      419.88      347.96     77.09 o 
   2   2  19      363.65      297.14     76.41 o 
   3   2  19     2765.85     2795.25    124.09 o 
   4   2  19      254.10      168.27     77.70 o 
   5   2  19     1368.79     1486.44    111.11 o 
   6   2  19        1.88      -69.35     89.89 o 
   7   2  19        0.74      -96.32     94.10 o 
   1   3  19    15091.44    15435.11    300.17 o 
   2   3  19      405.34      526.35     96.52 o 
   3   3  19     2976.95     3078.39    148.50 o 
   4   3  19     1046.77     1095.53    115.21 o 
   5   3  19      463.81      365.66    101.25 o 
   6   3  19     1115.71     1317.72    227.55 o 
   7   3  19     3770.99     3924.13    184.21 o 
   0   4  19      694.52      741.73    151.51 o 
   1   4  19     1710.32     1657.40    147.00 o 
   2   4  19      739.61      755.52    123.95 o 
   3   4  19     8319.40     8889.69    234.04 o 
   4   4  19      222.75      109.95     95.97 o 
   5   4  19     6326.80     6429.84    355.09 o 
   6   4  19        0.22      -56.76     90.25 o 
   1   5  19      979.86     1004.97    140.14 o 
   2   5  19      135.01        9.73    107.10 o 
   3   5  19        1.81      -80.33     87.99 o 
   4   5  19      316.58      371.29    103.51 o 
   0   6  19      902.79     1023.00    261.71 o 
   1   6  19       81.38      -43.64    148.71 o 
   2   6  19      920.06      985.03    142.92 o 
   0   0  20     5167.16     5301.70    350.04 o 
   1   0  20     1160.58      990.39    120.77 o 
   2   0  20     3542.58     3337.63    174.74 o 
   3   0  20     4103.02     4012.88    180.88 o 
   4   0  20     1003.78     1200.90    170.12 o 
   5   0  20     4180.98     4099.07    646.97 o 
   6   0  20       48.11        1.60    138.82 o 
   1   1  20     3122.27     3010.16    115.70 o 
   2   1  20       52.58      -54.81     65.84 o 
   3   1  20      799.10      761.19     93.25 o 
   4   1  20       70.73       15.37     88.34 o 
   5   1  20      620.52      803.44    159.83 o 
   6   1  20       99.62       96.77    102.44 o 
   0   2  20     1720.68     1962.35    182.62 o 
   1   2  20      455.16      508.92     97.20 o 
   2   2  20     1803.77     1856.34    130.05 o 
   3   2  20     2284.75     2477.54    172.40 o 
   4   2  20      876.93      941.96    102.77 o 
   5   2  20     2351.44     2773.38    159.68 o 
   6   2  20       96.27      142.38    102.89 o 
   1   3  20      625.11      694.52    119.80 o 
   2   3  20      695.98      663.40    106.69 o 
   3   3  20      143.71      126.30     93.30 o 
   4   3  20      499.02      470.78    105.77 o 
   5   3  20       98.18       82.15     96.05 o 
   0   4  20     2102.05     2221.63    290.46 o 
   1   4  20       43.21       34.52    101.38 o 
   2   4  20      826.50      866.43    131.59 o 
   3   4  20      220.83      128.66    101.90 o 
   4   4  20      350.86      320.89    103.20 o 
   1   5  20     1047.47      982.04    180.55 o 
   2   5  20      314.40      155.95    130.93 o 
   1   1  21     3472.56     3548.14    157.95 o 
   2   1  21      119.54       99.41     80.52 o 
   3   1  21     1620.44     1716.37    118.12 o 
   4   1  21      410.14      361.91    107.34 o 
   0   2  21      181.97       39.59    122.59 o 
   1   2  21      866.94      756.49    106.57 o 
   2   2  21        3.17     -127.22     84.81 o 
   3   2  21     3349.69     3528.42    168.09 o 
   4   2  21       80.31      122.97    101.46 o 
   1   3  21     1121.83      965.75    135.52 o 
   2   3  21      199.62      256.53    115.09 o 
   3   3  21       23.34       93.45     96.58 o 
   0   0  22      171.07      151.40    190.63 o 
   1   0  22       19.95       62.38    132.75 o 
   2   0  22        4.94     -147.61     98.41 o 
   1   1  22     2423.03     3002.97    171.21 o 
   2   1  22      176.10      126.56     97.91 o 
                                                 
